# Supplementary material for: Redox-proteomes of human NOS1-transduced versus MOCK SH-SY5Y neuroblastoma cells under full nutrition, serum-free starvation, and rapamycin treatment
Source: Data Brief. 2018 Oct 26;21:1302–8. doi: 10.1016/j.dib.2018.10.078 (PMC6230977; doi:10.1016/j.dib.2018.10.078)
Supplement: Supplementary file 2 — Supplementary material [file mmc2.xlsx]

## Sheet: DIB1_01_SNO-DIGE
DIB1 Table 1: S-nitrosylated proteins in 2D-SNO DIGE				RED = confirmed in subsequent assays			Time [h] after rapamycin stimulation
Spot #	Uniprot ID	Protein ID	Gene	Protein Name	Protein Score	Unique peptides	0	0.5	4	8	24	MW	pI predicted	SNOSID	Predicted SNO Site	Functional Classification
147	Q75534	CSDE1_HUMAN	CSDE1	Cold shock domain-containing protein E1	694	16	1	0.86	0.85	0.96	0.81	88885	5.82		739	RNA-Binding
187	Q15942	ZYX_HUMAN	ZYX	Zyxin	75	2	1	0.79	0.73	0.73	0.67	61277	6.23		384	Signal transduction
190	P22314	UBA1_HUMAN	UBA1	Ubiquitin-like modifier-activating enzyme 1 (E1-ligase)	888	18	1	1.35	1.23	0.88	0.99	117849	5.33		234, 278, 431	Ubiquintination
199	P13639	EF2_HUMAN	EEF2	Elongation factor 2	971	22	1	1.03	1.66	0.98	0.55	95338	6.41	290	41, 131, 536, 557, 751	Translation
334	Q96AE4	FUBP1_HUMAN	FUBP1	Far upstream element-binding protein 1	801	17	1	1.21	1.22	1.34	1.51	67560	7.35		132, 148	Transcription
389	P13010	XRCC5_HUMAN	XRCC5	X-ray repair cross-complementing protein 5	717	18	1	1.33	1.32	1.57	1.6	82705	5.39		296	Transcription
410	O75083	WDR1_HUMAN	WDR1	WD repeat-containing protein 1	232	7	1	1.34	1.72	1.34	1.48	66194	6.21		425	Signal transduction
443	P14618	KPYM_HUMAN	PKM2	Pyruvate kinase isozymes M1/M2	1322	31	1	1.06	0.97	1.12	0.89	57937	7.6	49; 152	326, 358, 423, 474	Glycolysis
538	P11142	HSP7C_HUMAN	HSPA8	Heat shock cognate 71 kDa protein, Hsc70	162	4	1	0.59	0.46	0.42	0.62	70898	5.12	17	574, 603	Chaperone. protein folding
543	P11142	HSP7C_HUMAN	HSPA8	Heat shock cognate 71 kDa protein, Hsc70	974	24	1	1.25	1.39	1.28	1.36	70898	5.12	17	574, 603	Chaperone. protein folding
553	P27797	CALR_HUMAN	CALR	Calreticulin	553	17	1	0.8	0.67	0.65	0.93	48142	4.03		105-137 disulfide bond, 163	Chaperone. protein folding
558	P60709	ACTB_HUMAN	ACTB	Actin. cytoplasmic 1	747	20	1	1.24	1.24	1.72	1.51	41737	5.07	217, 257, 272	217, 272, 285	Cytoskeleton
589	P00367	DHE3_HUMAN	GLUD1	Glutamate dehydrogenase 1. mitochondrial	724	18	1	1.03	1.33	1	0.83	61398	7.58	327; 376	376	Signal transduction
639	P58643	TCPE_HUMAN	CCT5	T-complex protein 1 subunit epsilon	2013	50	1	1.11	1.36	0.9	0.92	59671	5.24		181, 407	Chaperone. protein folding
644	P61978	HNRPK_HUMAN	HNRNPK	Heterogeneous nuclear ribonucleoprotein K	693	16	1	1.31	1.15	0.82	0.82	50976	5.14		205	Transcription
712	P56545	CTBP2_HUMAN	CTBP2	C-terminal-binding protein 2	276	6	1	1.26	1.16	1.1	1.03	48945	6.51		18, 44, 140	Transcription
717	P53582	AMPM1_HUMAN	METAP1	Methionine aminopeptidase 1	323	9	1	1.16	1.62	0.98	1.01	43215	6.77		14, 368	Cell proliferation
720	P55209	NP1L1_HUMAN	NAP1L1	Nucleosome assembly protein 1-like 1	141	3	1	1.3	1.17	1.3	1.23	45374	4.08		388	Cell proliferation
740	P27797	CALR_HUMAN	CALR	Calreticulin	199	5	1	1.38	1.16	1.28	1.39	48142	4.03		105-137 disulfide bond, 163	Chaperone. protein folding
747	Q9Y230	RUVB2_HUMAN	RUVBL2	RuvB-like 2	2074	42	1	1.05	1.26	1.07	1.09	51157	5.25		227, 375	DNA repair
870	Q13011	ECH1_HUMAN	ECH1	Delta(3.5)-Delta(2.4)-dienoyl-CoA isomerase. mitochondrial	528	13	1	0.96	0.83	1.01	1	35816	7.8		92, 102	mitochondrial lipid beta-oxidation
915	P04792	HSPB1_HUMAN	HSPB1	Heat shock protein beta-1, Hsp27	146	4	1	1.11	1.35	1.09	0.94	22783	5.97		137	Stress response. protein folding
916	P04792	HSPB1_HUMAN	HSPB1	Heat shock protein beta-1, Hsp27	2282	5	1	1	1.22	1.03	1.07	22783	5.97		137	Stress response. protein folding
934	Q5HYI8	RABL3_HUMAN	RABL3	Rab-like protein 3	140	3	1	1.36	1.15	1.42	1.81	26423	6.71		27	small GTP protein signaling

## Sheet: DIB1_02_SNOSID
DIB1 Table 2: Identification of S-Nitrosylation sites in SNOSID experiment					RED = confirmed in subsequent assays
Protein Group	Protein	Protein names	Gene names	Position	Modified sequence	Carbamidomethyl (C) Probabilities	PEP Rapa	PEP Control	Score Rapa	Score Control	Intensity Rapa	Intensity Control	PEP	Score	Score for localization	Charge	m/z	Mass error [ppm]
P51668;P61077;P62837;Q9Y2X8;H9KV45;C9J9H9;D6RAH7;Q9UQL0;D6RFM0;D6RA11;D6RAW0	P51668	Ubiquitin-conjugating enzyme E2 D1;Ubiquitin-conjugating enzyme E2 D3;Ubiquitin-conjugating enzyme E2 D2;Ubiquitin-conjugating enzyme E2 D4	UBE2D1;UBE2D2;UBE2D4;UBE2D4	85	_IYHPNINSNGSIC(ca)LDILR_	IYHPNINSNGSIC(1)LDILR	0.00093656		117.4		3052200		0.00093656	117.4	117.4	3	700.362	0.26265
P09936;D6R956;D6R974	P09936	Ubiquitin carboxyl-terminal hydrolase isozyme L1	UCHL1	152	_NEAIQAAHDAVAQEGQC(ca)R_	NEAIQAAHDAVAQEGQC(1)R	7.56739e-06		152.07		4914100		7.56739e-06	152.07	152.07	3	656.638	-2.7419
P68371;P04350;M0R2D3;M0R278;M0QYM7;M0QZL7;M0QY85;M0R042;M0QX14;M0QY37;M0R0X0;M0R2T4	P68371	Tubulin beta-4B chain;Tubulin beta-4A chain	TUBB4B;TUBB4A	12	_EIVHLQAGQC(ca)GNQIGAK_	EIVHLQAGQC(1)GNQIGAK	7.73845e-06	0.00622132	154.88	81.448	17267000	1339900	2.27547e-65	161.04	106.3	2	911.965	-0.86539
Q71U36;F5H5D3;Q9BQE3;Q13748;Q6PEY2;C9J2C0;Q9NY65;V9GZ17	Q71U36	Tubulin alpha-1A chain;Tubulin alpha-1C chain;Tubulin alpha-3C/D chain;Tubulin alpha-3E chain;Tubulin alpha-8 chain	TUBA1A;TUBA1C;TUBA1C;TUBA3C;TUBA3E;TUBA8;TUBA8	347	_TIQFVDWC(ca)PTGFK_	TIQFVDWC(1)PTGFK	0.000335168		101.32		2962900		0.000335168	101.32	101.32	2	799.887	-0.17597
P60174	P60174	Triosephosphate isomerase	TPI1	255	_IIYGGSVTGATC(ca)K_	IIYGGSVTGATC(1)K	6.82895e-05		121.28		7048800		6.82895e-05	121.28	121.28	2	663.84	-2.382
P60174	P60174	Triosephosphate isomerase	TPI1	79	_VPADTEVVC(ca)APPTAYIDFAR_	VPADTEVVC(1)APPTAYIDFAR	0.000845638		92.31		3957600		0.000845638	92.31	92.31	2	1096.54	0.9301
P60174;U3KPZ0;U3KQF3	P60174	Triosephosphate isomerase	TPI1	164	_VAHALAEGLGVIAC(ca)IGEK_	VAHALAEGLGVIAC(1)IGEK	0.00570887		81.317		1351100		0.00570887	81.317	81.317	2	904.49	0.1309
P00441	P00441	Superoxide dismutase [Cu-Zn]	SOD1	7	_AVC(ca)VLKGDGPVQGIINFEQK_	AVC(1)VLKGDGPVQGIINFEQK	4.34629e-05		143.28		2964800		4.34629e-05	143.28	143.28	3	724.721	-0.26542
P14618;H3BTN5;H3BQ34;H3BTJ2;H3BUW1;H3BT25;H3BU13	P14618	Pyruvate kinase isozymes M1/M2;Pyruvate kinase;Pyruvate kinase	PKM2	49	_NTGIIC(ca)TIGPASR_	NTGIIC(1)TIGPASR	3.98575e-07		145.81		8097700		3.98575e-07	145.81	145.81	2	680.356	1.4313
P14618	P14618	Pyruvate kinase isozymes M1/M2	PKM2	423	_C(ca)C(ne)SGAIIVLTK_	C(0.5)C(0.5)SGAIIVLTK	0.00378763		77.597		2173200		0.00378763	77.597	77.597	2	645.333	-0.27794
P14618	P14618	Pyruvate kinase isozymes M1/M2	PKM2	424	_C(ca)C(ne)SGAIIVLTK_	C(0.5)C(0.5)SGAIIVLTK	0.00378763		77.597		2173200		0.00378763	77.597	77.597	2	645.333	-0.27794
Q99497;K7ELW0	Q99497	Protein DJ-1	PARK7	46	_VTVAGLAGKDPVQC(ca)SR_	VTVAGLAGKDPVQC(1)SR	0.00714508		96.993		874140		0.00714508	96.993	96.993	2	829.438	-1.2839
P26599;K7EK45	P26599	Polypyrimidine tract-binding protein 1	PTBP1	250	_LSLDGQNIYNAC(ca)C(ne)TLR_	LSLDGQNIYNAC(0.962)C(0.038)TLR	0.00505792		80.387		2540600		0.00505792	80.387	80.387	2	983.461	0.86656
Q15366;B4DXP5;F8VZX2;B4DLC0;H3BRU6;F8VXH9;F8W1G6;F8W0G4;P57721;E9PFP8;J3QT27;H3BND9	Q15366	Poly(rC)-binding protein 2;Poly(rC)-binding protein 3	PCBP2	109	_LVVPASQC(ca)GSLIGK_	LVVPASQC(1)GSLIGK	0.0113474	0.0173626	69.92	70.622	2496300	3119900	0.0113474	70.622	69.92	2	714.898	0.13196
Q15365	Q15365	Poly(rC)-binding protein 1	PCBP1	109	_LVVPATQC(ca)GSLIGK_	LVVPATQC(1)GSLIGK	0.00654325		77.894		2505800		0.00654325	77.894	77.894	2	721.905	-1.3935
P00558;B7Z7A9	P00558	Phosphoglycerate kinase 1;Phosphoglycerate kinase	PGK1	108	_AC(ca)ANPAAGSVILLENLR_	AC(1)ANPAAGSVILLENLR	0.00107042	0.00244441	115.915	93.0435	4531600	2049675	0.000199481	131.48	131.48	2	884.972	-1.1146
P62937;C9J5S7;F8WE65;F5H284;Q9Y536	P62937	Peptidyl-prolyl cis-trans isomerase A;Peptidyl-prolyl cis-trans isomerase;Peptidyl-prolyl cis-trans isomerase;Peptidyl-prolyl cis-trans isomerase;Peptidyl-prolyl cis-trans isomerase A-like 4A/B/C	PPIA	62	_IIPGFMC(ca)QGGDFTR_	IIPGFMC(1)QGGDFTR	0.00667956		77.527		1190900		0.00667956	77.527	77.527	2	799.876	0.94612
P40926;G3XAL0	P40926	Malate dehydrogenase, mitochondrial;Malate dehydrogenase	MDH2	212	_TIIPLISQC(ca)TPK_	TIIPLISQC(1)TPK	0.00228639	0.00275397	86.288	84.365	3790800	1486600	0.00228639	86.288	86.288	2	685.889	0.016026
P40926;G3XAL0	P40926	Malate dehydrogenase, mitochondrial;Malate dehydrogenase	MDH2	285	_SQETEC(ca)TYFSTPLLLGK_	SQETEC(1)TYFSTPLLLGK	0.00708721		79.013		4664000		0.00708721	79.013	79.013	2	987.48	-1.5792
P40926	P40926	Malate dehydrogenase, mitochondrial	MDH2	89	_GYLGPEQLPDC(ca)LK_	GYLGPEQLPDC(1)LK	0.0136723		66.989		968640	0	0.0136723	66.989	66.989	2	745.371	-0.92874
P84243;K7EK07	P84243	Histone H3.3	H3F3A	111	_FQSAAIGALQEASEAYLVGLFEDTNLC(ca)AIHAK_	FQSAAIGALQEASEAYLVGLFEDTNLC(1)AIHAK	0.000446001		82.086		2743100		0.000446001	82.086	82.086	3	1146.57	-2.2967
P14866;M0QXS5;M0QYT0;M0R076	P14866	Heterogeneous nuclear ribonucleoprotein L	HNRNPL	404	_VFNVFC(ca)LYGNVEK_	VFNVFC(1)LYGNVEK	0.0343121	0.025257	123.706	90.463	6227800	3030300	4.13468e-25	206.32	206.32	2	794.895	-1.7495
P14866;M0QXS5;M0R1W6;B4DVF8	P14866	Heterogeneous nuclear ribonucleoprotein L	HNRNPL	260	_ASLNGADIYSGC(ca)C(ne)TLK_	ASLNGADIYSGC(0.5)C(0.5)TLK	0.00933636		70.197		2376100		0.00933636	70.197	70.197	2	899.411	-0.65633
P14866;M0QXS5;M0R1W6;B4DVF8	P14866	Heterogeneous nuclear ribonucleoprotein L	HNRNPL	261	_ASLNGADIYSGC(ca)C(ne)TLK_	ASLNGADIYSGC(0.5)C(0.5)TLK	0.00933636		70.197		2376100		0.00933636	70.197	70.197	2	899.411	-0.65633
G8JLB6;P31943;E9PCY7;D6RBM0;D6RIU0;E7EN40;E5RGV0;D6RIH9;D6RJ04;D6RDU3;D6RIT2;D6RFM3;D6R9T0;D6RAM1;E7EQJ0;D6RDL0;D6RF17;D6R9D3	G8JLB6	Heterogeneous nuclear ribonucleoprotein H;Heterogeneous nuclear ribonucleoprotein H, N-terminally processed	HNRNPH1	22	_GLPWSC(ca)SADEVQR_	GLPWSC(1)SADEVQR	0.000197468		108.59		1142800		0.000197468	108.59	108.59	2	752.846	0.48785
P11142;E9PKE3;E9PNE6;E9PI65;E9PLF4;E9PK54;E9PQK7;E9PQQ4;E9PPY6;E9PN25	P11142	Heat shock cognate 71 kDa protein	HSPA8	17	_GPAVGIDLGTTYSC(ca)VGVFQHGK_	GPAVGIDLGTTYSC(1)VGVFQHGK	0.000255499	0.00422611	95.205	75.564	7775600	5638000	0.000255499	95.205	95.205	3	755.044	-1.1857
B5MDF5;P62826;J3KQE5;F5H018;B4DV51	B5MDF5	GTP-binding nuclear protein Ran	RAN	137	_VC(ne)ENIPIVLC(ca)GNK_	VCENIPIVLC(1)GNK	0.0264581	0.000112621	53.869	110.8	2466600	1909700	0.000112621	110.8	110.8	2	792.4	0.087297
P04406;E7EUT5	P04406	Glyceraldehyde-3-phosphate dehydrogenase;Glyceraldehyde-3-phosphate dehydrogenase	GAPDH	156	_IISNASC(ca)TTNC(ca)LAPLAK_	IISNASC(1)TTNC(1)LAPLAK	0.0228693	0.00193909	78.2095	91.401	10354200	10440000	0.00193909	91.401	70.783	2	917.463	2.3073
P04406;E7EUT5	P04406	Glyceraldehyde-3-phosphate dehydrogenase;Glyceraldehyde-3-phosphate dehydrogenase	GAPDH	152	_IISNASC(ca)TTNC(ca)LAPLAK_	IISNASC(1)TTNC(1)LAPLAK	0.0228693	0.025679	78.2095	73.918	4677350	3432100	0.013652	85.636	70.783	2	917.463	2.3073
P04406;E7EUT5	P04406	Glyceraldehyde-3-phosphate dehydrogenase;Glyceraldehyde-3-phosphate dehydrogenase	GAPDH	247	_VPTANVSVVDLTC(ca)R_	VPTANVSVVDLTC(1)R	0.00399819	0.0373365	84.759	53.995	5610100	5102900	0.00399819	84.759	84.759	2	765.901	0.45636
P09382;F8WEI7	P09382	Galectin-1	LGALS1	17	_(ac)AC(ca)GLVASNLNLKPGEC(ca)LR_	AC(1)GLVASNLNLKPGEC(1)LR	6.0929e-09	2.54322e-20	172.91	211.57	3802100	3807600	2.54322e-20	211.57	172.91	2	1007.51	-0.182
P09382;F8WEI7	P09382	Galectin-1	LGALS1	3	_(ac)AC(ca)GLVASNLNLKPGEC(ne)LR_	AC(1)GLVASNLNLKPGECLR	3.69313e-05	2.54322e-20	160.095	211.57	8295350	11360000	2.54322e-20	211.57	139.49	2	1041.53	-1.2257
P09382	P09382	Galectin-1	LGALS1	43	_DSNNLC(ca)LHFNPR_	DSNNLC(1)LHFNPR	0.0180517		95.1905		5333900		1.1913e-08	134.98	134.98	2	743.846	1.2535
Q16658;J3KNT0	Q16658	Fascin	FSCN1	121	_LSC(ca)FAQTVSPAEK_	LSC(1)FAQTVSPAEK	0.000759195		91.307		2509000		0.000759195	91.307	91.307	2	719.356	-0.13092
P13639	P13639	Elongation factor 2	EEF2	290	_TFC(ca)QLILDPIFK_	TFC(1)QLILDPIFK	0.012776	6.46007e-05	81.3825	117.705	2579200	1424050	6.2384e-06	125.03	61.235	2	747.905	-1.1398
P12277	P12277	Creatine kinase B-type	CKB	254	_FC(ca)TGLTQIETLFK_	FC(1)TGLTQIETLFK	0.0406353	0.0114222	63.122	68.277	1958000	1178700	0.00130493	89.231	89.231	2	779.403	-1.3444
E9PK25;P23528;G3V1A4;E9PP50	E9PK25	Cofilin-1	CFL1	177	_LTGIKHELQANC(ca)YEEVKDR_	LTGIKHELQANC(1)YEEVKDR	0.0507269	9.52012e-06	95.197	143.46	8854600	4444700	9.52012e-06	143.46	95.197	4	576.542	-2.1594
P45973;Q13185	P45973	Chromobox protein homolog 5;Chromobox protein homolog 3	CBX5;CBX3	160	_C(ca)PQIVIAFYEER_	C(1)PQIVIAFYEER	0.00408229		78.903		2026100		0.00408229	78.903	78.903	2	762.879	0.87123
P06733	P06733	Alpha-enolase	ENO1	357	_VNQIGSVTESLQAC(ca)K_	VNQIGSVTESLQAC(1)K	0.00120112	0.00078239	106.465	115.68	4423800	1473300	0.00078239	115.68	103.83	2	817.414	2.3794
P10809	P10809	60 kDa heat shock protein, mitochondrial	HSPD1	442	_AAVEEGIVLGGGC(ca)ALLR_	AAVEEGIVLGGGC(1)ALLR	0.0641682	0.00613019	47.506	104.971	4408000	3086500	3.80899e-05	139.66	139.66	2	842.956	1.845
P62854;Q5JNZ5	P62854	40S ribosomal protein S26;Putative 40S ribosomal protein S26-like 1	RPS26	74	_LHYC(ca)VSC(ca)AIHSK_	LHYC(1)VSC(1)AIHSK	0.00735271		99.44		1302900		1.98138e-05	124.12	74.76	3	492.236	-4.2588
P62854;Q5JNZ5	P62854	40S ribosomal protein S26;Putative 40S ribosomal protein S26-like 1	RPS26	77	_LHYC(ca)VSC(ca)AIHSK_	LHYC(1)VSC(1)AIHSK	0.00735271		99.44		1302900		1.98138e-05	124.12	74.76	3	492.236	-4.2588
P62258;K7EIT4	P62258	14-3-3 protein epsilon	YWHAE	98	_LIC(ne)C(ca)DILDVLDK_	LIC(0.069)C(0.931)DILDVLDK	0.000837951		90.926		871850		0.000837951	90.926	90.926	2	772.889	0.35861

## Sheet: 03_SNO-SILAC
	DIB1 Table 3: Identification of S-Nitrosylation sites in SNO-SILAC experiment			RED = confirmed in subsequent assays
Protein ID	Protein names	Gene names	Modified sequence1,2,3	Position in peptide	Positions	MOCK/ SILAC-Standard L/H mean	MOCK+R/ SILAC-Standard L/H mean	NOS/ SILAC-Standard L/H mean	NOS+R/ SILAC-Standard L/H mean	Charge	m/z	Mass error [ppm]	Number of Carbamidomethyl (C)	PEP4	Score for localization	Carbamidomethyl (C) Probabilities
P62258	14-3-3 protein epsilon	YWHAE	_LIC(ca)C(ca)DILDVLDK_	3, 4	97, 98	3.12402	-	-	0.628237	2	738.875	-0.46545	1;2	0.0246077	59.57	LIC(1)C(1)DILDVLDK
P05388	60S acidic ribosomal protein P0	RPLP0	_AGAIAPC(ca)EVTVPAQNTGLGPEK_	7	119	0.458379	1.81245	0.998104	-	2	1090.55	-0.22823	1	0.00272247	84.689	AGAIAPC(1)EVTVPAQNTGLGPEK
P62888	60S ribosomal protein L30	RPL30	_TGVHHYSGNNIELGTAC(ca)GK_	17	85	-	0.288268	0.249744	0.223257	3	672.318	-0.25088	1	0.00953059	79.837	TGVHHYSGNNIELGTAC(1)GK
P36578	60S ribosomal protein L4	RPL4	_(ac)AC(ca)ARPLISVYSEK_	2	3	-	-	0.430997	0.735727	2	768.398	-1.9434	1	0.000626507	67.964	AC(1)ARPLISVYSEK
P62424	60S ribosomal protein L7a	RPL7A	_TC(ca)TTVAFTQVNSEDK_	2	199	0.293694	0.298009	0.216908	0.171462	2	850.893	-0.63197	1	2.80377e-07	122.63	TC(1)TTVAFTQVNSEDK
P63261	Actin	ACTG1	_(ac)EEEIAALVIDNGSGM(ox)C(ca)K_	16	17	0.323824	-	0.697496	0.214921	2	947.432	-0.76367	1	6.87119e-49	221.85	EEEIAALVIDNGSGMC(1)K
P06733	Alpha-enolase	ENO1	_SC(ne)NC(ca)LLLK_	4	339	0.912367	1.12254	1.20769	1.39476	2	538.267	0.51572	1	5.82484e-07	135.84	SCNC(1)LLLK
P56134	ATP synthase subunit f, mitochondrial	ATP5J2	_(ac)ASVGEC(ca)PAPVPVK_	6	7	0.314278	-	-	0.216272	2	676.848	-0.56149	1	0.00252108	83.137	ASVGEC(1)PAPVPVK
Q8N8U9	BMP-binding endothelial regulator protein	BMPER	_PC(ne)VAGC(ca)HC(ne)PANLVLHK_	6	663	-	1.2622	1.05403	-	2	1002.98	-2.6807	1	0.015817	52.265	PC(0.005)VAGC(0.95)HC(0.045)PANLVLHK
Q86XP1	Diacylglycerol kinase eta	DGKH	_CLWC(ca)KTM(ox)VHTACK_	4	282	-	73.9481	-	16.4247	3	532.91	-2.2599	1;2	0.0458217	44.299	C(0.001)LWC(0.972)KTMVHTAC(0.027)K
P09172	Dopamine beta-hydroxylase	DBH	_VISTLEEPTPQC(ca)PTSQGR_	12	596	0.344009	0.417391	0.481408	-	2	1000.49	0.043055	1	3.00171e-50	161.19	VISTLEEPTPQC(1)PTSQGR
P84090	Enhancer of rudimentary homolog	ERH	_TYADYESVNEC(ca)M(ox)EGVC(ca)K_	11, 16	28, 33	0.0986193	-	0.133622	0.0754472	2	1035.91	0.37944	2	7.8062e-72	54.292	TYADYESVNEC(1)MEGVC(1)K
P09382	Galectin-1	LGALS1	_(ac)AC(ca)GLVASNLNLKPGEC(ca)LR_	2, 16	3, 17	0.180606	-	-	0.037319	2	1007.51	-0.1227	1;2	2.81806e-42	131.48	AC(1)GLVASNLNLKPGEC(1)LR
P04406	Glyceraldehyde-3-phosphate dehydrogenase	GAPDH	_IISNASC(ca)TTNC(ca)LAPLAK_	7, 11	152, 156	16.6606	9.22393	7.33931	10.1942	2	917.463	0.64479	1;2	8.89337e-23	100.41	IISNASC(1)TTNC(1)LAPLAK
Q14103	Heterogeneous nuclear ribonucleoprotein D0	HNRNPD	_FGEVVDC(ca)TLK_	7	126	0.140522	0.196329	0.142015	0.131744	2	584.289	-0.50918	1	0.00741897	81.865	FGEVVDC(1)TLK
P14866	Heterogeneous nuclear ribonucleoprotein L	HNRNPL	_ASLNGADIYSGC(ca)C(ca)TLK_	12, 13	260, 261	0.303725	0.324459	0.526722	0.213326	2	865.398	0.97721	2	4.31063e-07	108.34	ASLNGADIYSGC(1)C(1)TLK
Q9H3R0	Lysine-specific demethylase 4C	KDM4C	_PHC(ne)AIC(ca)TLLM(ox)PYHK_	6	648	2.65263	2.38206	2.65495	2.91067	2	912.933	1.7458	1	0.0326719	32.439	PHC(0.003)AIC(0.997)TLLMPYHK
H0YFY6	Nuclear mitotic apparatus protein 1	NUMA1	_HLC(ca)QQLQAEQAAAEK_	3	212;1367	1.27501	-	-	0.96432	3	575.618	-0.37953	1	0.0159605	103.76	HLC(1)QQLQAEQAAAEK
Q9Y2X3	Nucleolar protein 58	NOP58	_TYDPSGDSTLPTC(ca)SK_	13	439	-	0.306918	0.261609	0.249389	2	814.859	0.3779	1	0.00300009	103.14	TYDPSGDSTLPTC(1)SK
P18669	Phosphoglycerate mutase 1	PGAM1	_YADLTEDQLPSC(ca)ESLK_	12	153	2.15619	-	1.3616	1.46862	2	934.933	0.017974	1	2.85311e-06	107.82	YADLTEDQLPSC(1)ESLK
Q8N3T1	Polypeptide N-acetylgalactosaminyltransferase-like protein 2	GALNTL2	_C(ca)M(ox)EAVVQENNK_	1	603	2.57891	4.76395	4.09651	1.8439	2	669.295	-0.64652	1	0.0281201	78.655	C(1)MEAVVQENNK
Q86YR6	POTE ankyrin domain family member D	POTED	_(ac)MVAEVC(ca)SMPTASTVKK_	6	6	0.385089	16.6578	-	-	2	890.936	-1.2121	1	0.0357194	70.373	MVAEVC(1)SMPTASTVKK
Q9NQC3	Reticulon-4	RTN4	_YSNSALGHVNC(ca)TIK_	11	1101	-	0.375629	0.304581	0.181123	3	521.924	0.023117	1	0.0348113	80.522	YSNSALGHVNC(1)TIK
P13637	Sodium/potassium-transporting ATPase subunit alpha-1 (2, 3, 4)	ATP1A3;ATP1A2;ATP1A2;ATP1A4	_NLEAVETLGSTSTIC(ca)SDK_	15	364;374	-	0.53416	-	0.576037	2	962.962	1.8094	1	5.68459e-05	93.152	NLEAVETLGSTSTIC(1)SDK
Q9NYK1	Toll-like receptor 7	TLR7	_C(ca)NC(ca)VPIPLGSKNNM(ox)C(ne)IK_	1	98, 100	-	-	4.78423	3.68827	3	702.998	1.4166	2	0.0129857	56.527	C(1)NC(1)VPIPLGSKNNMCIK
Q96RJ0	Trace amine-associated receptor 1	TAAR1	_M(ox)PFC(ca)HNIINISC(ca)VK_	4, 12	5, 13	0.0646287	0.0282805	-	-	3	583.614	-0.26001	2	0.0376603	54.343	MPFC(1)HNIINISC(1)VK
C9JLR9	Uncharacterized protein C11orf95	C11orf95	_HGM(ox)VC(ca)MVC(ne)GSSLATLK_	5	126	3.39847	4.38135	3.6735	2.07751	2	917.92	-3.7253	1	0.0265787	48.405	HGMVC(0.787)MVC(0.213)GSSLATLK
P08670	Vimentin	VIM	_QVQSLTC(ca)EVDALK_	7	328	0.492078	0.497958	0.647417	0.409954	2	745.88	-0.37785	1	0.00108032	146.79	QVQSLTC(1)EVDALK
Q8IYI8	Zinc finger protein 440	ZNF440	_PSELC(ca)QSFEC(ne)M(ox)VGLTLK_	5	527	-	0.56123	0.449681	0.509502	2	1041.98	2.4224	1	0.0445239	40.187	PSELC(0.828)QSFEC(0.172)MVGLTLK
1(ne), Modification with N-ethylmaleimide
2(ca), Modification with Iodoacetamide
3(ac), Acetylation of N-terminus
4PEP, posterior error probability of best modified peptide

## Sheet: DIB1_04 GO-SNOs
DIB1 Table 4: GO analysis of SNO modified proteins in 2D-DIGE, SNOSID and SNO SILAC
GO enrichment	Reference set	Test set (72 SNO modified proteins)	Expected %	Fold Enrichment	Representation	P-value	Proteins
PANTHER GO-Slim Biological Process	#	Observed #	Expected %	Fold Enrichment	+/-	P value	Proteins
Protein metabolic process	2807	27	9.27	2.91	+	2.39e-05	UCHL1 GALNTL2 FUBP1 HSPA8 UBE2D4 PARK7 HSPB1 CALR METAP1 RPLP0 UBA1 PPIA KDM4C UBE2D2 UBE2D3 PCBP1 HNRNPK RPL7A RPL30 PCBP2 RPL4 YWHAE EEF2 RPS26 HSPD1 UBE2D1 HNRNPD
Glycolysis	21	7	0.07	> 5	+	1.82e-08	ENO3 PGK1 PKM2 TPI1 ENO1 GAPDH PGAM1
Generation of precursor metabolites and energy	280	7	0.92	> 5	+	0.00859	ENO3 PGK1 TPI1 ENO1 GAPDH, PKM2, MDH2
Apoptotic process	697	10	2.3	4.34	+	0.0205	FUBP1 UBA1 NAP1L1 CBX5 CBX3 SOD1 YWHAE PCBP2 UBE2D1 PCBP1
Ubiquitin proteasome pathway	62	6	0.2	> 5	+	0.000342	UBA1 UBE2D1 UBE2D3 UBE2D2 UBE2D4 UCHL
Parkinson disease	88	7	0.07	> 5	+	1.82e-08	UBA1 PARK7 YWHAE UCHL1 DBH Hspa8 Ube2D1

## Sheet: DIB1_05_SNO-BIAM
				DIB1_05: SNO-BAIM Switch analysis of S-nitrosylation in nNOS+ and MOCK cells in full medium versus serum free starvation for 24h (labeled SF). Data are LOG2-transformed ratios of SNO-BIAM / Full Proteome.
Majority protein IDs	Uniprot_Acc	Protein names	Gene names	BS'-Log ANOVA p value_raw data	BS-ANOVA sign. raw data	BS ANOVA q-value_raw data	BS/P-ratio ANOVA P value	BS/P-ratio ANOVA F value	BSIntensity	BSMS/MS Count	BSMol. weight [Da]	BSPeptides	BSUnique peptides	BSRazor + unique peptides	BSSequence coverage [%]	BSUnique sequence coverage [%]	BSUnique + razor sequence coverage [%]	BSMod. peptide IDs	BSNEM site IDs	BSNEM site positions	BSOxidation (M) site IDs	BSOxidation (M) site positions	BSPeo-Biotin site IDs	DB_Object_Name	DB_Object_Symbol	GO ID	BS_NOS_1 - log2	BS_NOS_2 - log2	BS_NOS_3 - log2	BS_NOS_4 - log2	BS_NOS_5 - log2	BS_NOS_6 - log2	BS_NOS_SF1 - log2	BS_NOS_SF2 - log2	BS_NOS_SF3 - log2	BS_NOS_SF4 - log2	BS_NOS_SF5 - log2	BS_NOS_SF6 - log2	BS_WT_1 - log2	BS_WT_2 - log2	BS_WT_3 - log2	BS_WT_4 - log2	BS_WT_5 - log2	BS_WT_6 - log2	BS_WT_SF1 - log2	BS_WT_SF2 - log2	BS_WT_SF3 - log2	BS_WT_SF4 - log2	BS_WT_SF5 - log2
Q14566;Q4ZG57	Q14566	DNA replication licensing factor MCM6	MCM6	19.1675	+	0	0,000000000164	84542	4995900000	75	92888	13	13	13	1.9	1.9	1.9	3736;4311;6306;7019;8645;9838;10214;13546;15285;16779;17086;17088;17544	978;979	91;721				DNA replication licensing factor MCM6	MCM6	G1/S transition of mitotic cell cycle GO:0000082; nuclear chromosome, telomeric region GO:0000784; single-stranded DNA binding GO:0003697; protein binding GO:0005515; ATP binding GO:0005524; nucleus GO:0005634; nucleoplasm GO:0005654; DNA replication GO:0006260; DNA unwinding involved in DNA replication GO:0006268; DNA replication initiation GO:0006270; MCM complex GO:0042555; identical protein b…	-8.5367	-7.71284	-7.36679	-7.64673	-7.27324	-7.42676	-7.15022	-7.61161	-7.40275	-6.91988	-7.1794	-7.02338	-5.62918	-5.65746	-5.18021	-5.3299	-5.41592	-5.24088	-5.64567	-5.74104	-5.77274	-5.86484	-5.44321
O43175;V9HW79;Q5SZU1;B3KSC3;Q9UMY2	O43175	D-3-phosphoglycerate dehydrogenase	PHGDH	17.5615	+	0	0,00000238	24719	28642000000	174	5665	18	18	18	38.6	38.6	38.6	716;717;1156;1193;2020;2629;4356;4950;5548;6812;7687;11940;12887;14919;15235;16410;16835;16836	604;605;606;607;608	18;19;254;281;295	868	128		D-3-phosphoglycerate dehydrogenase	PHGDH	phosphoglycerate dehydrogenase activity GO:0004617, cytosol GO:0005829, glutamine metabolic process GO:0006541, glycine metabolic process GO:0006544, L-serine biosynthetic process GO:0006564, threonine metabolic process GO:0006566, brain development GO:0007420, electron transfer activity GO:0009055, serine family amino acid biosynthetic process GO:0009070, gamma-aminobutyric acid metabolic proces…	-2.95905	-2.80896	-2.38038	-2.163	-2.20266	-1.92023	-2.55406	-2.91933	-2.57294	-2.07698	-2.05187	-2.55979	-3.47113	-3.98605	-3.76023	-3.42822	-3.5573	-3.22825	-3.60089	-3.79126	-4.00984	-3.65392	-3.17386
B4DIT7;V9HWG3;P21980;B4DTN7	B4DIT7	Protein-glutamine gamma-glutamyltransferase 2	TGM2	16.8304	+	0	0,00000223	24946	160000000000	752	68648	40	40	40	69.1	69.1	69.1	403;840;1108;1109;1275;1276;1277;1992;1993;2065;2251;2252;2288;2680;2681;3108;3225;4887;5427;7106;7803;8071;8072;8073;10054;10055;10056;10220;10221;10222;10973;13028;13586;14208;14243;15406;15407;15483;16079;17034;17035;17044;17111;17261;17526;17594;17636	413;414;415;416;417;418;419;420;421;422;423	10;27;149;209;289;290;424;443;464;473;539	580;581;582;583;584;585;586;587	146;171;392;394;402;404;571;578		Protein-glutamine gamma-glutamyltransferase 2	TGM2	peptide cross-linking GO:0018149, protein-glutamine gamma-glutamyltransferase activity GO:0003810, protein binding GO:0005515, mitochondrion GO:0005739, endoplasmic reticulum GO:0005783, cytosol GO:0005829, focal adhesion GO:0005925, phospholipase C-activating G-protein coupled receptor signaling pathway GO:0007200, intrinsic component of plasma membrane GO:0031226, negative regulation of endopla…	-3.17727	-3.1885	-3.0183	-3.1083	-3.332	-3.09701	-3.81108	-3.68995	-3.59345	-3.49866	-3.62403	-3.72294	-3.90571	-3.8868	-3.90267	-3.53906	-3.80036	-3.79703	-4.18437	-4.06047	-4.17148	-3.98862	-3.79502
Q9BPU6;Q53SW3	Q9BPU6	Dihydropyrimidinase-related protein 5	DPYSL5	16.7928	+	0	0,000000120	37167	5963400000	99	61421	12	12	12	3.1	3.1	3.1	461;2032;2445;2590;3017;3608;3609;5591;6596;9136;10196;10508;16108	1082	432	1428	507		Dihydropyrimidinase-related protein 5	DPYSL5	cytoplasm GO:0005737; axon guidance GO:0007411; microtubule binding GO:0008017; hydrolase activity, acting on carbon-nitrogen (but not peptide) bonds GO:0016810; protein binding GO:0005515; cytosol GO:0005829; signal transduction GO:0007165; nervous system development GO:0007399; dendrite GO:0030425; neuronal cell body GO:0043025	-2.46728	-0.94052	0.07529	-0.34549	-1.77444	0.97921	-1.67503	-2.67997	-2.59891	-0.88838	-1.78538	-2.31461	-4.41806	-4.4199	-4.73642	-4.48714	-4.75814	-4.38915	-4.043	-3.94949	-4.04189	-4.24238	-4.52577
A0A024R5M9;Q4LE64;Q14980;A0A087WY61;Q59HB8;A0A024R5G4;Q7Z757	A0A024R5M9	Nuclear mitotic apparatus protein 1	NUMA1	16.7876	+	0	0,0000000000415	99813	19534000000	319	23651	55	55	55	31.4	31.4	31.4	124;139;140;492;510;613;1392;1591;2043;2159;2583;2980;2981;3172;3177;3400;3411;3455;3474;3475;4827;5163;6193;7738;7783;7908;7962;8136;8425;8890;9157;9213;9443;9557;9558;11471;11715;11755;11779;11802;11834;12177;12179;12235;12236;13507;13508;13530;13786;13787;15372;15599;15659;15881;15882;16792;17728	92;93;94	658;735;1136	145;146;147;148	253;254;977;2034		Nuclear mitotic apparatus protein 1	NUMA1	Golgi membrane GO:0000139, nucleoplasm GO:0005654, cytoplasm GO:0005737, establishment of mitotic spindle orientation GO:0000132, spindle pole GO:0000922, structural molecule activity GO:0005198, protein binding GO:0005515, nucleus GO:0005634, chromosome GO:0005694, centrosome GO:0005813, spindle GO:0005819, cytosol GO:0005829, spindle microtubule GO:0005876, cell cortex GO:0005938, nucleus organ…	-8.26145	-9.12237	-8.65184	-9.38371	-7.71654	-8.19159	-8.22224	-8.11956	-8.28539	-8.76828	-7.89111	-7.90208	-5.06788	-5.58128	-5.47163	-5.00213	-5.33393	-5.12466	-5.81145	-5.72019	-5.83379	-5.89921	-5.63995
E9PMS6;B7Z8W3;F8WD26;F8J2B5;J3KP06;Q8WWI1;A0A0A0MTE2;E9PMT2;E9PMP7;H0Y424	E9PMS6	LIM domain only protein 7	LMO7	16.5555	+	0	0,000140	13272	6819800000	108	14542	21	21	21	19.4	19.4	19.4	1004;1395;3124;3709;4512;4699;7999;8000;11382;12165;12484;12680;12681;13684;13740;13741;14280;14521;14596;15318;17129;17204	472	170	664;665	270;349		LIM domain only protein 7	LMO7	regulation of signaling GO:0023051, regulation of cell adhesion GO:0030155, zinc ion binding GO:0008270, integral component of membrane GO:0016021, ubiquitin ligase complex GO:0000151, ubiquitin-protein transferase activity GO:0004842, nucleus GO:0005634, cytoplasm GO:0005737, focal adhesion GO:0005925, protein ubiquitination GO:0016567	-0.50925	-0.56211	-0.86317	-0.66639	-0.75028	-0.77679	-0.39988	-0.51326	-0.93223	-0.91079	-0.3728	-0.72466	0.8146	-0.1292	-1.099	0.2366	1.05342	0.12666	-1.40638	-1.18923	-1.30709	-1.27056	-1.95445
B7ZLW0;Q93052;A0A087WZF1;C9JUT4;B7Z871;B7Z8W0	B7ZLW0	Lipoma-preferred partner	LPP	16.3697	+	0	0,00000000000563	125963	9284000000	144	65774	16	16	16	30.1	30.1	30.1	4005;4945;4946;5428;7290;7825;7954;10341;10580;10813;10814;10956;10957;13325;13326;14103;17741	475;476	364;566	666	164		Lipoma-preferred partner; LIM domain containing preferred translocation partner in lipoma, isoform CRA_e	LPP	zinc ion binding GO:0008270, cytoplasm GO:0005737, focal adhesion GO:0005925, protein binding GO:0005515, nucleus GO:0005634, plasma membrane GO:0005886, cell adhesion GO:0007155, biological_process GO:0008150	-2.02972	-2.25778	-2.53907	-2.0785	-2.73693	-2.61942	-2.48401	-2.03678	-1.88788	-2.61547	-2.46918	-2.36482	-7.27459	-6.56899	-5.72365	-5.00387	-5.33004	-6.8285	-6.8388	-6.5775	-7.17833	-6.30568	-6.77646
B4DKX4;B2R6E2;Q53EL6;Q5VZS7	B4DKX4	Programmed cell death protein 4	PDCD4	16.1992	+	0	0,000000155	35893	4930600000	55	50228	6	6	6	18.7	18.7	18.7	1341;2626;2788;4548;13260;15029						Programmed cell death protein 4	PDCD4	RNA binding GO:0003723; protein binding GO:0005515; nucleus GO:0005634; nucleoplasm GO:0005654; cytoplasm GO:0005737; cytosol GO:0005829; apoptotic process GO:0006915; cell aging GO:0007569; positive regulation of smooth muscle cell apoptotic process GO:0034393; negative regulation of apoptotic process GO:0043066; negative regulation of JUN kinase activity GO:0043508; negative regulation of cell …	-4.90431	-4.70904	-4.968	-4.00745	-4.57499	-4.15185	-3.51368	-3.13886	-3.04781	-2.9245	-3.01508	-2.85216	-5.40276	-5.10733	-4.82481	-4.60498	-4.73587	-4.55521	-4.10237	-4.40604	-4.05165	-3.66409	-3.72973
V9HW65;A0A024R5Z7;P07355;H0YN42;H0YMD0;H0YMU9;H0YM50;A6NMY6;H0YNP5;H0YKS4;H0YN28;H0YL33;B3KRQ1	V9HW65	Annexin;Annexin A2;Putative annexin A2-like protein	ANXA2	15.7751	+	0	0	1690671	285000000000	1529	38576	44	44	44	73.5	73.5	73.5	386;387;388;1958;1959;1960;2213;2214;2450;2451;2674;2675;3634;5197;5458;5530;5587;7627;9318;9319;9723;11757;11758;12380;12381;12865;12866;13103;13104;13710;13711;13755;14166;14167;14320;14321;14322;14323;14481;14482;14848;15100;15101;15102;15119;15120;15121;17135;17136;17483;17484	95;96	9;133	149;150;151;152	118;171;217;240		Annexin, Annexin A2	ANXA2	phospholipase inhibitor activity GO:0004859; calcium ion binding GO:0005509; calcium-dependent phospholipid binding GO:0005544; cytoskeletal protein binding GO:0008092; negative regulation of catalytic activity GO:0043086; angiogenesis GO:0001525; ruffle GO:0001726; membrane raft assembly GO:0001765; positive regulation of protein phosphorylation GO:0001934; protease binding GO:0002020; negative …	11.1639	11.0123	11.1536	11.1049	11.2071	11.3053	10.4597	10.4071	10.4832	10.3748	10.427	10.6852	8.0039	8.08593	7.88225	7.99997	7.95262	8.09642	7.99787	7.83618	7.89896	7.80478	8.0799
F1T0F7;P29762;B5MCB5	F1T0F7	Cellular retinoic acid-binding protein 1	CRABP1	15.7718	+	0	0,0000000000739	93065	6354000000	63	15565	6	6	6	40.9	40.9	40.9	1060;11750;13992;15678;16022;16023			756	28		Cellular retinoic acid-binding protein 1	CRABP1	retinoic acid binding GO:0001972, cytoplasm GO:0005737, retinoic acid catabolic process GO:0034653, transporter activity GO:0005215, retinoid binding GO:0005501, protein binding GO:0005515, cytosol GO:0005829, transport GO:0006810, signal transduction GO:0007165, multicellular organism development GO:0007275, retinal binding GO:0016918, retinol binding GO:0019841	0.48122	1.20435	-1.16191	0.63876	0.66318	2.3979	-0.83943	-2.01571	-2.03817	-2.44309	-1.52503	-2.28389	-5.043	-5.19849	-5.10191	-4.73693	-4.85275	-4.82767	-4.5041	-4.60605	-4.52475	-4.3243	-4.25027
B4DY28;P21291;Q9BTA4;Q6ZMS3;B4E2T4;E9PND2;E9PS42;Q59EQ5;E9PP21;Q6AI18;B3KVC9	B4DY28	Cysteine and glycine-rich protein 1	CSRP1	15.6832	+	0	0,000000958	28059	19668000000	140	20042	8	8	8	61.5	61.5	61.5	2121;4816;4851;5173;5707;5708;11205;15507	444;445;446;447	25;58;122;161				Cysteine and glycine-rich protein 1	CSRP1	zinc ion binding GO:0008270, nucleus GO:0005634, focal adhesion GO:0005925, RNA binding GO:0003723, extracellular exosome GO:0070062, platelet aggregation GO:0070527	-4.38975	-4.71675	-4.35379	-4.4811	-4.2155	-4.42067	-4.90908	-4.75035	-4.64105	-4.60697	-4.42197	-4.23359	-5.56111	-5.48587	-5.13947	-5.20864	-5.10783	-5.0821	-5.38156	-5.57059	-5.48035	-5.30922	-4.9278
B3KVN6;B3KRF7;E9PC66;B3KNP9;P17029	B3KVN6	Zinc finger protein with KRAB and SCAN domains 1	ZKSCAN1	15.5418	+	0	0,0412	3704	224590000	23	33582	3	3	3	19.1	19.1	19.1	575;10994;13163						Zinc finger protein with KRAB and SCAN domains 1	ZKSCAN1	nucleic acid binding GO:0003676; intracellular GO:0005622; regulation of transcription, DNA-templated GO:0006355; metal ion binding GO:0046872; DNA binding transcription factor activity GO:0003700; nucleus GO:0005634; transcription, DNA-templated GO:0006351; protein binding GO:0005515; sequence-specific DNA binding GO:0043565	-6.863	-6.81718	-6.41916	-6.50746	-6.65179	-6.00561	-6.47242	-6.29984	-5.8039	-6.25731	-6.4724	-6.56115	-6.90303	-6.54848	-6.46893	-5.99187	-6.58949	-6.34501	-5.99382	-6.20559	-6.38009	-6.00657	-6.02148
B2R8R5;Q13263;M0R0K9	B2R8R5	Transcription intermediary factor 1-beta	TRIM28	15.3539	+	0	0,0000000000850	91362	84741000000	530	88559	22	22	22	32.3	32.3	32.3	185;186;367;2254;2428;2490;2491;4616;5460;7286;8290;9747;9810;10146;10479;11839;11890;11891;11892;13201;13202;13974;13975;15978;16530;16531	347	232	492;493;494;495;496	135;303;423;443;482		Transcription intermediary factor 1-beta	TRIM28	intracellular GO:0005622; zinc ion binding GO:0008270; nucleoplasm GO:0005654; negative regulation of transcription from RNA polymerase II promoter GO:0000122; RNA polymerase II transcription coactivator activity GO:0001105; epithelial to mesenchymal transition GO:0001837; DNA binding GO:0003677; transcription corepressor activity GO:0003714; protein kinase activity GO:0004672; ubiquitin-protein …	-4.85937	-4.59972	-4.40599	-4.61652	-4.62143	-4.33215	-4.91896	-5.06063	-4.77525	-4.82893	-4.68256	-5.07479	-3.71226	-3.81492	-3.77837	-3.55261	-3.72848	-3.59234	-3.73459	-3.8925	-3.80877	-3.83379	-3.56389
O75643;A4FU77	O75643	U5 small nuclear ribonucleoprotein 200 kDa helicase	SNRNP200	15.2064	+	0	0,0000000154	48462	3797800000	58	2445	16	16	16	9.3	9.3	9.3	1303;2094;3842;4349;4350;7444;8437;9792;10082;10243;10895;11098;14670;15096;17245;17465	638;639	428;1580	912	641		U5 small nuclear ribonucleoprotein 200 kDa helicase	SNRNP200	helicase activity GO:0004386; viral nucleocapsid GO:0019013; intracellular ribonucleoprotein complex GO:0030529; cis assembly of pre-catalytic spliceosome GO:0000354; mRNA splicing, via spliceosome GO:0000398; osteoblast differentiation GO:0001649; ATP-dependent RNA helicase activity GO:0004004; protein binding GO:0005515; ATP binding GO:0005524; nucleus GO:0005634; nucleoplasm GO:0005654; splice…	-11.1799	-10.7021	-10.4282	-10.9351	-10.1587	-9.64229	-9.68188	-10.5015	-9.74281	-9.81657	-9.13044	-10.3097	-7.64611	-7.62206	-7.56619	-7.18246	-7.2361	-6.9801	-8.3205	-9.19394	-8.10438	-7.92225	-9.19523
Q14315	Q14315	Filamin-C	FLNC	15.1721	+	0	0,000000000469	74349	77885000000	820	29102	89	78	78	41.5	37.6	37.6	426;544;545;1333;1344;1496;1912;2114;2127;2190;2534;2535;2643;2710;2834;2995;2996;3388;3886;3921;4049;4240;4378;4574;4575;4650;4651;4653;4655;4773;4828;4960;5361;5362;5415;5856;6286;6851;6969;7029;7049;7240;8336;8445;8449;8708;8767;9080;9702;9906;10077;11462;11712;12152;12153;12423;12630;12816;13673;13813;13816;13817;13824;13825;13826;13829;14414;14506;14697;15126;15308;15687;15803;15833;16101;16…	623;770;771;965;966;967;968;969;970;971;972;973;974;975;976	472;477;618;626;712;728;1103;1348;1448;1469;1991;2154;2454;2660;2679	1316;1317;1318;1319	370;2167;2250;2283		Filamin-C	FLNC	protein binding GO:0005515, cytoplasm GO:0005737, cytosol GO:0005829, cytoskeleton GO:0005856, plasma membrane GO:0005886, focal adhesion GO:0005925, cytoskeletal protein binding GO:0008092, sarcoplasm GO:0016528, Z disc GO:0030018, ankyrin binding GO:0030506, cell junction assembly GO:0034329, sarcolemma GO:0042383, costamere GO:0043034, muscle fiber development GO:0048747, actin filament bindin…	-5.1918	-4.91888	-5.02049	-4.91489	-4.99403	-4.92823	-4.83326	-4.65664	-4.77323	-4.70057	-4.58438	-4.62929	-4.67101	-4.59256	-4.68565	-4.47104	-4.527	-4.33348	-5.71837	-5.63111	-5.68018	-5.63317	-5.60236
Q05682;C9J813;Q9NYG1;B7Z6G4;B4DPW5;B4E3I0	Q05682	Caldesmon	CALD1	15.0368	+	0	0,00000000729	53213	52406000000	379	9323	24	1	24	30.9	1.9	30.9	1634;1635;4820;4821;5339;6209;6919;8468;9646;10634;10684;11811;11962;11963;11974;11976;12148;12149;12150;12485;12853;13751;15381;17317			739	715		Caldesmon	CALD1	actin binding GO:0003779, calmodulin binding GO:0005516, plasma membrane GO:0005886, muscle contraction GO:0006936, actin cytoskeleton GO:0015629, myosin binding GO:0017022, protein binding GO:0005515, tropomyosin binding GO:0005523, cytosol GO:0005829, cytoskeleton GO:0005856, movement of cell or subcellular component GO:0006928, myofibril GO:0030016, actin cap GO:0030478	-6.24867	-5.94126	-5.73248	-5.77689	-5.82649	-5.57535	-6.91759	-7.18003	-6.91848	-6.90607	-6.95656	-6.8582	-5.74852	-5.97033	-5.95669	-5.71777	-6.03079	-5.67139	-6.07841	-6.20578	-6.32103	-5.91371	-6.14187
Q02952	Q02952	A-kinase anchor protein 12	AKAP12	14.8572	+	0	0,000000000428	75161	2656600000	52	19148	9	4	9	6.7	2.7	6.7	370;3632;9795;10026;12742;14146;14532;15209;16258						A-kinase anchor protein 12	AKAP12	protein binding GO:0005515, cytoplasm GO:0005737, cytoskeleton GO:0005856, plasma membrane GO:0005886, focal adhesion GO:0005925, cell cortex GO:0005938, protein targeting GO:0006605, G-protein coupled receptor signaling pathway GO:0007186, adenylate cyclase binding GO:0008179, positive regulation of protein kinase A signaling GO:0010739, positive regulation of cAMP biosynthetic process GO:003081…	-9.23526	-9.00278	-9.16554	-9.57422	-10.0617	-9.46974	-9.83351	-9.60981	-9.80552	-10.2913	-9.42646	-9.70947	-7.47109	-7.0906	-7.68261	-7.41914	-7.4354	-7.77245	-7.72185	-8.04118	-7.18501	-7.1621	-8.12487
Q9Y6K1;A0A0C4DG02;F8WE91;Q59HC6	Q9Y6K1	DNA (cytosine-5)-methyltransferase 3A	DNMT3A	14.8209	+	0	0,00430	6834	793800000	9	10186	5	5	5	8.1	8.1	8.1	893;4673;4920;14289;15957			1499	880		DNA (cytosine-5)-methyltransferase 3A	DNMT3A	DNA methylation GO:0006306; DNA-methyltransferase activity GO:0009008; regulation of gene expression GO:0010468; negative regulation of transcription from RNA polymerase II promoter GO:0000122; mitotic cell cycle GO:0000278; chromosome, centromeric region GO:0000775; euchromatin GO:0000791; XY body GO:0001741; DNA binding GO:0003677; chromatin binding GO:0003682; DNA (cytosine-5-)-methyltransfera…	-5.35477	-4.98972	-4.43768	-6.64401	-5.49587	-5.40936	-6.27225	-6.74705	-6.55529	-7.8288	-6.11949	-5.99093	-5.85589	-5.56247	-5.23528	-5.43126	-5.29663	-5.5044	-5.8525	-5.80375	-5.70735	-5.278	-5.30762
X5DQV1;X5DNI1;B3KV96;E9PD68;B3KXQ5;Q14194;Q96I11;B3KT07	X5DQV1	Dihydropyrimidinase-related protein 1	CRMP1	14.7979	+	0	0,0000132	19269	7347600000	146	70906	17	14	14	3.5	29.5	29.5	1812;5312;6200;6396;6736;6909;7316;7462;10194;10195;10791;11237;11238;11926;12403;12801;14751;15958	1162	331	1311	458		Dihydropyrimidinase-related protein 1	CRMP1	microtubule cytoskeleton organization GO:0000226; cytoplasm GO:0005737; axon guidance GO:0007411; hydrolase activity, acting on carbon-nitrogen (but not peptide) bonds GO:0016810; protein binding GO:0005515; microtubule organizing center GO:0005815; spindle GO:0005819; cytosol GO:0005829; nucleobase-containing compound metabolic process GO:0006139; nervous system development GO:0007399; negative …	-1.08011	-1.33784	-0.7771	-4.73545	-1.67511	-2.07132	-2.88119	-4.05916	-4.08517	-3.56931	-2.5013	-2.4073	-4.60612	-5.39109	-5.03368	-4.92778	-5.60709	-5.53244	-4.72323	-4.954	-5.16407	-5.28259	-4.63311
G1UI16;Q29RF7	G1UI16	Sister chromatid cohesion protein PDS5 homolog A	PDS5A	14.6556	+	0	0,0000000148	48704	1531600000	77	15083	9	9	9	9.6	9.6	9.6	232;2541;3701;6345;10260;11157;14118;14267;14465						Sister chromatid cohesion protein PDS5 homolog A	PDS5A	chromosome, centromeric region GO:0000775; chromatin GO:0000785; protein binding GO:0005515; nucleoplasm GO:0005654; chromosome GO:0005694; cytosol GO:0005829; plasma membrane GO:0005886; sister chromatid cohesion GO:0007062; mitotic sister chromatid cohesion GO:0007064; negative regulation of DNA replication GO:0008156; cell division GO:0051301	-7.38155	-7.43688	-7.32819	-7.22608	-7.70004	-7.22203	-7.85592	-7.79421	-7.30486	-7.66618	-7.96213	-7.74382	-6.48771	-6.26133	-6.81144	-5.99688	-6.32283	-6.37821	-6.75798	-7.02527	-6.69466	-6.69477	-6.93522
P23193;B7Z4W0	P23193	Transcription elongation factor A protein 1	TCEA1	14.6452	+	0	0,000000566	30156	3935000000	109	33969	11	11	11	42.5	42.5	42.5	2837;3614;6479;10760;10761;10871;10933;11130;12244;14636;14648	792;793	263;271	1064;1065	36;48		Transcription elongation factor A protein 1	TCEA1	DNA binding GO:0003677; translation elongation factor activity GO:0003746; nucleus GO:0005634; transcription, DNA-templated GO:0006351; translational elongation GO:0006414; zinc ion binding GO:0008270; protein binding GO:0005515; nucleoplasm GO:0005654; nucleolus GO:0005730; transcription-coupled nucleotide-excision repair GO:0006283; regulation of transcription from RNA polymerase II promoter GO…	-6.54374	-6.39987	-5.8877	-5.7807	-5.65166	-5.34477	-6.6025	-6.65795	-6.39641	-6.37244	-5.95557	-5.65399	-4.82444	-4.70687	-5.06165	-4.70351	-4.2345	-4.11711	-4.71716	-4.81742	-5.08192	-4.76472	-4.21276
V9HWC0;P26038	V9HWC0	Moesin	MSN	14.502	+	0	0,000000000169	84145	58788000000	449	67819	31	25	31	47.5	38.8	47.5	911;1028;1181;1182;1183;1316;1422;1423;1424;2289;2290;2752;3095;3722;3735;3768;4559;4611;5305;6177;6455;6701;7193;7194;7480;7945;11769;12027;12207;12208;13306;14403;14404;14405;14406;15207;16361	331	284	476;477;1093;1094;1095;1096;1097;1098	285;292;433;451;467;543;549;577		Moesin	MSN	uropod GO:0001931, double-stranded RNA binding GO:0003725, actin binding GO:0003779, receptor binding GO:0005102, structural constituent of cytoskeleton GO:0005200, protein binding GO:0005515, extracellular space GO:0005615, nucleus GO:0005634, cytoplasm GO:0005737, cytoskeleton GO:0005856, plasma membrane GO:0005886, microvillus GO:0005902, focal adhesion GO:0005925, movement of cell or subcellu…	-2.45302	-2.80199	-2.31684	-2.56554	-1.96513	-2.42403	-2.47602	-2.969	-3.09958	-2.73516	-2.4286	-2.82156	-6.49842	-8.01783	-6.61255	-7.5175	-7.44314	-7.57081	-9.17896	-10.2831	-9.04327	-6.67219	-6.58074
P28289	P28289	Tropomodulin-1	TMOD1	14.4069	+	0	0	488388	418240000	10	40569	4	4	4	12.5	12.5	12.5	3160;8063;8403;9932						Tropomodulin-1	TMOD1	tropomyosin binding GO:0005523, cytosol GO:0005829, striated muscle thin filament GO:0005865, muscle contraction GO:0006936, actin filament organization GO:0007015, adult locomotory behavior GO:0008344, membrane GO:0016020, muscle filament sliding GO:0030049, myofibril assembly GO:0030239, cortical cytoskeleton GO:0030863, actin filament binding GO:0051015, pointed-end actin filament capping GO:0…	-0.17086	-0.7165	-0.53878	0.95386	-0.00435	0.31301	-2.30196	-2.5705	-2.7589	-1.89263	-2.11872	-3.50727	-8.87011	-8.99733	-8.55542	-8.57281	-8.57877	-8.4562	-8.33985	-8.81018	-8.12458	-7.99103	-7.74302
Q6FI52;Q5U0D2;Q01995;Q53GC9;H0YCU9;Q59FA5	Q6FI52	Transgelin	TAGLN	14.216	+	0	0,0000000000000229	239608	42573000000	319	22551	20	20	20	76.6	76.6	76.6	71;72;73;1284;1285;3208;3209;3210;4756;6076;6077;6325;8006;9950;9996;10945;10946;12109;12110;14489;14490;14491;14958;14959;16634;17272	939	38	1252;1253;1254;1255;1256;1257	10;91;111;131;153;179		Transgelin	TAGLN	actin binding GO:0003779, protein binding GO:0005515, cytoplasm GO:0005737, muscle organ development GO:0007517, epithelial cell differentiation GO:0030855	-3.40584	-3.45555	-3.41844	-3.50157	-3.43916	-3.26563	-3.85238	-3.58488	-3.45004	-3.72044	-3.99198	-3.39168	-7.09921	-7.35797	-7.3303	-7.14635	-7.31337	-7.22695	-6.1606	-6.43878	-6.30826	-6.05877	-7.56712
P20700;E9PBF6;Q6DC98;A0A0D9SFE5	P20700	Lamin-B1	LMNB1	14.1649	+	0	0,000000141	36321	65190000000	694	66408	39	37	39	58.4	54.4	58.4	424;642;920;1216;1217;1662;2046;2047;2098;2158;3590;6343;6444;7011;7012;7013;7881;7882;7927;7928;8127;8128;8129;8130;8164;8165;8228;8937;9036;9480;9513;9761;9762;9763;9947;10100;10702;11414;13541;13542;13543;13752;13753;13754	759;760	110;198	1044;1045;1046;1047;1048	211;249;281;298;372		Lamin B1, isoform CRA_a; Lamin-B1	LMNB1	structural molecule activity GO:0005198, nuclear inner membrane GO:0005637, lamin filament GO:0005638, nuclear envelope GO:0005635, nucleoplasm GO:0005654, membrane GO:0016020, nuclear matrix GO:0016363, nuclear membrane GO:0031965, phospholipase binding GO:0043274	-4.83751	-4.49278	-4.52526	-4.66358	-4.24254	-4.07565	-4.99639	-5.02897	-5.05453	-4.96049	-4.65077	-5.23263	-3.91671	-4.03136	-3.91964	-3.80803	-3.79589	-3.63394	-4.04763	-4.20499	-4.15172	-3.89555	-3.73116
B4DP15;B4DNI0;B0UZZ8;A8K9A1;O15213	B4DP15	WD repeat-containing protein 46	WDR46	14.0092	+	0	0,0000000159	48228	176160000	1	61764	1	1	1	3.6	3.6	3.6	952						WD repeat-containing protein 46	WDR46	maturation of SSU-rRNA from tricistronic rRNA transcript (SSU-rRNA, 5.8S rRNA, LSU-rRNA) GO:0000462; cellular_component GO:0005575; nucleoplasm GO:0005654; nucleolus GO:0005730; rRNA processing GO:0006364; biological_process GO:0008150; 90S preribosome GO:0030686; small-subunit processome GO:0032040; RNA binding GO:0003723; positive regulation of protein targeting to mitochondrion GO:1903955	-9.67184	-10.5335	-9.16688	-9.04199	-10.211	-8.54194	-10.3652	-9.7397	-9.36851	-9.88536	-10.1267	-10.0096	-8.0005	-7.6784	-7.43921	-7.25468	-7.67074	-7.63155	-7.62663	-7.65538	-7.6667	-7.53236	-7.63686
I6L9H2;Q59FP7;A0A024R7E3;P26358	I6L9H2	DNA (cytosine-5)-methyltransferase;DNA (cytosine-5)-methyltransferase 1	DNMT1	13.9775	+	0	0,00000000326	58760	3630700000	28	17107	9	9	9	6.6	6.6	6.6	2700;2821;5868;7218;7547;7548;13948;15664;16362						DNA (cytosine-5)-methyltransferase 1	DNMT1	methyltransferase activity GO:0008168; methylation GO:0032259; negative regulation of transcription from RNA polymerase II promoter GO:0000122; DNA binding GO:0003677; double-stranded DNA binding GO:0003690; RNA binding GO:0003723; DNA (cytosine-5-)-methyltransferase activity GO:0003886; protein binding GO:0005515; nucleus GO:0005634; nucleoplasm GO:0005654; replication fork GO:0005657; pericentr…	-7.30124	-7.22931	-6.85831	-6.73614	-7.0232	-6.00066	-8.26718	-7.38565	-7.96741	-5.98013	-7.22884	-7.54169	-4.01423	-3.66348	-3.54369	-2.70429	-3.19287	-3.19147	-6.82192	-6.45983	-6.34955	-6.6554	-7.24565
Q12788;A0JLS5;J3KNP2	Q12788	Transducin beta-like protein 3	TBL3	13.8336	+	0	0,0000000854	38830	3008800000	65	89034	5	5	5	0.8	0.8	0.8	132;2894;4274;8258;11500						Transducin beta-like protein 3	TBL3	rRNA processing GO:0006364; small-subunit processome GO:0032040; maturation of SSU-rRNA from tricistronic rRNA transcript (SSU-rRNA, 5.8S rRNA, LSU-rRNA) GO:0000462; protein binding GO:0005515; nucleus GO:0005634; nucleoplasm GO:0005654; nucleolus GO:0005730; snoRNA binding GO:0030515; Pwp2p-containing subcomplex of 90S preribosome GO:0034388; RNA binding GO:0003723	-7.00343	-7.18084	-6.47217	-6.76641	-6.97138	-6.63014	-7.2206	-7.32747	-7.37902	-7.30942	-6.5671	-7.18747	-5.91181	-5.63139	-5.44138	-5.6076	-4.74818	-5.30809	-5.8547	-6.14113	-5.65655	-6.06717	-5.61764
Q96N83;B7ZKQ8;O00592	Q96N83	Podocalyxin	PODXL	13.8312	+	0	0,000163	12920	571600000	12	54576	1	1	1	2.5	2.5	2.5	8203						Podocalyxin	PODXL	cell migration GO:0016477, regulation of cell-cell adhesion GO:0022407, ruffle GO:0001726, protein binding GO:0005515, extracellular space GO:0005615, cytoplasm GO:0005737, plasma membrane GO:0005886, integral component of plasma membrane GO:0005887, cell adhesion GO:0007155, negative regulation of cell adhesion GO:0007162, apical plasma membrane GO:0016324, negative regulation of cell-cell adhes…	-9.04168	-8.69194	-8.59456	-8.0857	-8.18289	-8.52372	-8.81332	-9.09359	-8.70257	-8.91462	-7.62781	-8.20406	-11.1602	-10.2875	-9.98471	-9.76445	-9.42085	-9.79024	-10.4782	-10.6322	-9.25649	-9.15626	-9.2594
Q5U058;P17677	Q5U058	Neuromodulin	GAP43	13.7925	+	0	0,0000713	14842	2170900000	85	24802	6	6	6	51.7	51.7	51.7	619;1627;1660;3731;7600;7601						Neuromodulin	GAP43	phosphatidylserine binding GO:0001786, protein binding GO:0005515, calmodulin binding GO:0005516, cytoplasm GO:0005737, plasma membrane GO:0005886, protein kinase C-activating G-protein coupled receptor signaling pathway GO:0007205, response to wounding GO:0009611, glial cell differentiation GO:0010001, postsynaptic density GO:0014069, axon choice point recognition GO:0016198, cell junction GO:00…	-9.84593	-10.4359	-9.3181	-7.23554	-8.95775	-7.82719	-9.35516	-9.68374	-8.97142	-11.1812	-8.81587	-9.09306	-6.76226	-7.40756	-7.2781	-7.73558	-6.66821	-7.05141	-6.67659	-7.23329	-6.12778	-6.40146	-7.86137
A0A024R0Y5;P08237;Q96I60;B4E162;Q7KYX9	A0A024R0Y5	ATP-dependent 6-phosphofructokinase;ATP-dependent 6-phosphofructokinase, muscle type	PFKM	13.6143	+	0	0,00000000000000394	304578	8135200000	171	85182	15	14	15	26.2	2.5	26.2	789;1198;1199;2632;6369;6370;6477;6871;6872;7561;11586;13111;13148;13281;13282;16535;16920;17316	28	709	43;44;45;46;47	186;379;406;415;713		ATP-dependent 6-phosphofructokinase, muscle type	PFKM	6-phosphofructokinase activity GO:0003872, fructose 6-phosphate metabolic process GO:0006002, glycolytic process through fructose-6-phosphate GO:0061615, protein binding GO:0005515, ATP binding GO:0005524, cytosol GO:0005829, 6-phosphofructokinase complex GO:0005945, glycogen catabolic process GO:0005980, glycolytic process GO:0006096, protein C-terminus binding GO:0008022, apical plasma membrane…	-2.78648	-2.89855	-1.9	-2.57442	-2.90121	-2.16419	-0.40005	-0.27834	-0.91144	-0.58492	-0.32859	-0.5399	-5.46775	-5.55307	-4.90379	-5.28854	-4.87192	-5.12624	-4.64008	-4.81406	-4.95588	-4.47931	-4.56288
H3BLZ8;Q59F66;Q92841;B4DZQ7	H3BLZ8	Probable ATP-dependent RNA helicase DDX17	DDX17	13.6011	+	0	0,000000000867	69097	65600000000	478	80439	30	20	30	43.4	33.8	43.4	1328;1986;2705;2706;3430;3729;4561;5161;5381;5596;7302;7706;8776;8777;9311;9872;9873;10519;10520;10521;10522;11035;11979;12269;12406;13247;13926;14055;14089;14780;14882;15377;16346	458;459;561;562;563	277;298;319;431;586	352;353;649;781	211;330;333;354		Probable ATP-dependent RNA helicase DDX17	DDX17	nucleic acid binding GO:0003676; helicase activity GO:0004386; ATP binding GO:0005524; nucleoplasm GO:0005654; transcription coactivator activity GO:0003713; RNA binding GO:0003723; RNA helicase activity GO:0003724; ATP-dependent RNA helicase activity GO:0004004; protein binding GO:0005515; nucleus GO:0005634; nucleolus GO:0005730; transcription, DNA-templated GO:0006351; RNA processing GO:000639…	-2.92965	-2.88592	-2.6628	-2.95886	-2.92839	-2.8594	-3.52209	-3.71415	-3.68177	-3.64274	-3.35424	-3.70408	-2.5595	-2.81993	-2.55718	-2.42706	-2.51112	-2.4919	-2.59478	-2.75182	-2.67829	-2.41833	-2.34742
Q15020;B4DYA2;B4DRG9;F8VV04	Q15020	Squamous cell carcinoma antigen recognized by T-cells 3	SART3	13.5983	+	0	0,0000000000147	112836	3672500000	65	10993	12	12	12	15.6	15.6	15.6	76;2954;4625;5144;7035;10203;12750;12862;14531;15217;15885;17481						Squamous cell carcinoma antigen recognized by T-cells 3	SART3	nucleotide binding GO:0000166; nucleic acid binding GO:0003676; RNA processing GO:0006396; spliceosomal tri-snRNP complex assembly GO:0000244; spliceosomal complex assembly GO:0000245; spliceosomal snRNP assembly GO:0000387; mRNA splicing, via spliceosome GO:0000398; cell morphogenesis GO:0000902; protein binding GO:0005515; nucleus GO:0005634; nucleoplasm GO:0005654; cytoplasm GO:0005737; nucleo…	-8.1678	-8.6706	-8.18585	-9.11372	-9.33479	-8.73479	-7.67918	-9.08384	-8.92928	-8.01726	-7.88322	-8.53533	-5.20991	-4.8459	-5.65934	-5.56644	-5.0255	-4.65799	-5.16003	-5.29071	-5.29842	-5.70837	-5.14492
A0A087WTA8;P08123	A0A087WTA8	Collagen alpha-2(I) chain	COL1A2	13.5861	+	0	0,438	1031	12918000000	76	12915	9	9	9	10.2	10.2	10.2	3265;4675;4745;4778;4813;4823;5066;5829;13623						Collagen alpha-2(I) chain	COL1A2	extracellular matrix structural constituent GO:0005201; proteinaceous extracellular matrix GO:0005578; collagen trimer GO:0005581; skeletal system development GO:0001501; blood vessel development GO:0001568; protein binding GO:0005515; extracellular region GO:0005576; collagen type I trimer GO:0005584; extracellular space GO:0005615; endoplasmic reticulum lumen GO:0005788; transforming growth fac…	-4.30537	-4.64798	-3.8583	-3.79775	-3.6252	-2.98217	-4.45887	-5.08335	-4.70162	-3.9522	-3.90699	-4.31494	-3.90271	-4.46684	-2.92257	-2.98025	-2.99274	-5.28374	-3.92808	-2.9876	-3.16733	-2.27929	-6.32051
B7Z6D5;B3GQE6;Q96GQ7;Q53G15	B7Z6D5	Probable ATP-dependent RNA helicase DDX27	DDX27	13.4659	+	0	0,000000000198	82597	622110000	23	86604	5	5	5	6.4	6.4	6.4	167;1143;6808;14254;16529						Probable ATP-dependent RNA helicase DDX27	DDX27	nucleic acid binding GO:0003676, ATP binding GO:0005524, helicase activity GO:0004386, ATP-dependent RNA helicase activity GO:0004004, protein binding GO:0005515, nucleolus GO:0005730, rRNA processing GO:0006364, RNA secondary structure unwinding GO:0010501, RNA binding GO:0003723	-7.97823	-8.28777	-7.58977	-8.18624	-8.01022	-7.77022	-8.08181	-7.65135	-7.92182	-7.99914	-7.95275	-8.35405	-6.60148	-6.75649	-6.56463	-6.46998	-6.43262	-6.32585	-6.77653	-6.98754	-7.09016	-6.73092	-6.67759
Q92522	Q92522	Histone H1x	H1FX	13.3796	+	0	0,0000000000225	107430	4879100000	28	22487	4	4	4	13.1	13.1	13.1	1204;11415;17673;17674						Histone H1x	H1FX	nucleosome GO:0000786, DNA binding GO:0003677, nucleus GO:0005634, nucleolus GO:0005730, nucleosome assembly GO:0006334, RNA binding GO:0003723	-6.9192	-7.44585	-6.34124	-7.01673	-7.00547	-8.19998	-8.12321	-8.12279	-7.86209	-8.2673	-8.56461	-8.58775	-4.45363	-4.47414	-4.37329	-5.01922	-4.43494	-4.6296	-5.00741	-4.54157	-4.67436	-5.10848	-5.52094
P43246;Q53RU4;V9H019;B4DN49;Q53GS1;Q53FK0;E9PHA6;V9H0D5;A0A087X1E7;V9H023;A0A087X078;V9H068;V9H0B2;B4DSB9;V9H015;B4DL39	P43246	DNA mismatch repair protein Msh2	MSH2	13.334	+	0	0,00000112	27451	3143500000	79	10474	11	11	11	12.8	12.8	12.8	2501;3089;4130;4744;4947;6601;8279;9357;9886;11360;12270	841	199	1147	26		DNA mismatch repair protein Msh2	MSH2	ATP binding GO:0005524; mismatch repair GO:0006298; mismatched DNA binding GO:0030983; mismatch repair complex GO:0032300; Y-form DNA binding GO:0000403; heteroduplex DNA loop binding GO:0000404; double-strand/single-strand DNA junction binding GO:0000406; meiotic mismatch repair GO:0000710; nuclear chromosome, telomeric region GO:0000784; in utero embryonic development GO:0001701; DNA binding GO…	-7.94727	-7.93651	-7.89213	-7.91385	-9.00859	-8.93194	-6.46852	-6.26403	-7.12361	-7.28898	-5.64073	-7.02464	-6.28549	-6.332	-6.02326	-6.01075	-5.21597	-5.65471	-6.0992	-6.10103	-6.37388	-6.41403	-6.29428
Q53H22;A8K4H7;Q06203	Q53H22	Amidophosphoribosyltransferase	PPAT	13.3147	+	0	0,00000000221	61664	4186600000	43	57384	7	7	7	1.7	1.7	1.7	4195;5407;5969;6196;7346;9104;10125						Amidophosphoribosyltransferase	PPAT	G1/S transition of mitotic cell cycle GO:0000082; kidney development GO:0001822; amidophosphoribosyltransferase activity GO:0004044; cytosol GO:0005829; purine nucleotide biosynthetic process GO:0006164; 'de novo' IMP biosynthetic process GO:0006189; glutamine catabolic process GO:0006543; lactation GO:0007595; purine nucleobase biosynthetic process GO:0009113; nucleoside metabolic process GO:000…	-3.36577	-3.40574	-2.68229	-2.52917	-2.20965	-2.8872	-1.34619	-1.3149	-1.71155	-0.99615	-0.87137	-1.12715	-3.68709	-3.85383	-2.98272	-3.47582	-3.48606	-3.34119	-3.57848	-3.74204	-3.44017	-3.26459	-3.38058
A8MXP9;P43243;D6REM6;Q68D11;D6R991	A8MXP9	Matrin-3	MATR3	13.16	+	0	0,0000591	15307	56701000000	362	99966	25	25	25	29.7	29.7	29.7	2102;2103;2547;2548;2783;3661;4678;4730;5327;5370;6491;8245;10249;10250;10251;10252;10498;12421;12475;12711;12727;13157;13880;14524;16175;16981;16982;17630	322;323	230;854	464;465;466;467	217;403;531;539		Matrin-3	MATR3	nucleotide binding GO:0000166, nucleic acid binding GO:0003676, nucleus GO:0005634, zinc ion binding GO:0008270, nucleoplasm GO:0005654, structural molecule activity GO:0005198, protein binding GO:0005515, nuclear inner membrane GO:0005637, posttranscriptional regulation of gene expression GO:0010608, membrane GO:0016020, nuclear matrix GO:0016363, RNA binding GO:0003723	-4.26586	-4.55455	-4.12173	-4.57201	-4.26031	-4.3809	-4.45598	-4.51825	-4.39253	-4.33624	-4.23026	-4.33558	-3.89923	-4.08569	-4.17393	-4.07011	-3.79668	-3.96385	-3.6989	-3.97509	-4.16413	-4.02905	-3.82555
E9PCT3;Q53X57;P51636	E9PCT3	Caveolin;Caveolin-2	CAV2	13.1349	+	0	0,169	2064	2654500000	11	12953	1	1	1	15.9	15.9	15.9	3977						Caveolin, Caveolin-2	CAV2	Golgi membrane GO:0000139; caveola GO:0005901; integral component of membrane GO:0016021; caveola assembly GO:0070836; negative regulation of endothelial cell proliferation GO:0001937; positive regulation of endothelial cell proliferation GO:0001938; acrosomal membrane GO:0002080; protein binding GO:0005515; intracellular GO:0005622; nucleus GO:0005634; Golgi apparatus GO:0005794; plasma membrane…	-2.15521	-2.30669	-1.59507	-1.83903	-1.80707	-2.64023	-2.10218	-1.18015	-1.80492	-2.02876	-1.65879	-1.43787	-3.70746	-3.0438	-3.27431	-2.7283	-1.01823	-2.74189	-3.85406	-1.53478	-3.13453	-1.8439	-1.05772
F4ZW64;F4ZW65;A0A024R7C7;Q12906;A8K590;F4ZW66;B4DFG4;Q59GP7	F4ZW64	Interleukin enhancer-binding factor 3	ILF3	13.1287	+	0	0,000252	11978	81731000000	482	7596	25	22	25	44.4	40.7	44.4	480;481;1919;3061;3109;4567;4568;5215;6040;6421;6422;8035;8543;8544;8545;9363;10044;11384;11519;11520;12192;13369;15561;16301;16379;16380;16455;16456;17323			188;189;190;191;192;193;194;195;196;197	15;180;266;336;343;403;407;434;465;557		Interleukin enhancer-binding factor 3	ILF3	double-stranded RNA binding GO:0003725; nucleoplasm GO:0005654; nucleolus GO:0005730; mitochondrion GO:0005739; DNA binding GO:0003677; RNA binding GO:0003723; protein binding GO:0005515; nucleus GO:0005634; cytoplasm GO:0005737; transcription, DNA-templated GO:0006351; protein phosphorylation GO:0006468; membrane GO:0016020; negative regulation of translation GO:0017148; intracellular ribonucleo…	-5.11456	-4.54223	-4.72578	-4.87721	-4.78525	-4.15496	-4.75273	-4.966	-4.83092	-4.50658	-4.70015	-4.74952	-4.36266	-4.4783	-4.13493	-4.05065	-4.35415	-4.15307	-4.30157	-4.27175	-4.23605	-4.21342	-3.96499
A8QI98;Q9Y2L1;F2Z2C0;Q49AG4;G3V1J5	A8QI98	Exosome complex exonuclease RRP44	DIS3	13.117	+	0	0,00000206	25216	2650000000	82	10906	9	9	9	14.2	14.2	14.2	1584;1819;3843;4208;6266;7072;10716;11580;13672			469	163		Exosome complex exonuclease RRP44	DIS3	3'-5'-exoribonuclease activity GO:0000175; nuclear exosome (RNase complex) GO:0000176; cytoplasmic exosome (RNase complex) GO:0000177; exosome (RNase complex) GO:0000178; RNA binding GO:0003723; endonuclease activity GO:0004519; guanyl-nucleotide exchange factor activity GO:0005085; protein binding GO:0005515; nucleoplasm GO:0005654; cytosol GO:0005829; rRNA processing GO:0006364; mRNA catabolic …	-7.37415	-7.32517	-6.42458	-6.58231	-6.93181	-6.59669	-7.27447	-7.32072	-6.49903	-6.56055	-6.47036	-6.83414	-5.87982	-5.34355	-5.10342	-4.97652	-5.44766	-5.50664	-6.02857	-6.42546	-6.10492	-5.94264	-5.77316
A0A024R179;Q09161	A0A024R179	Nuclear cap-binding protein subunit 1	NCBP1	13.091	+	0	0,00000000583	54695	908760000	19	91838	2	2	2	3.9	3.9	3.9	6368;10348						Nuclear cap-binding protein subunit 1	NCBP1	RNA cap binding GO:0000339; nuclear cap binding complex GO:0005846; mRNA cis splicing, via spliceosome GO:0045292; mRNA transport GO:0051028; nuclear-transcribed mRNA catabolic process, nonsense-mediated decay GO:0000184; mRNA splicing, via spliceosome GO:0000398; RNA binding GO:0003723; protein binding GO:0005515; nucleus GO:0005634; nucleoplasm GO:0005654; cytoplasm GO:0005737; mitochondrion GO…	-8.66472	-8.52214	-8.70776	-8.83822	-8.81277	-9.52263	-9.92387	-9.29524	-9.15132	-8.66227	-8.81345	-8.93463	-7.57956	-7.58517	-7.0292	-7.02127	-7.26635	-6.6266	-6.94558	-6.92019	-7.32222	-7.2006	-6.57995
Q8N4P8;Q53GS0;D2CFK9;Q9BZE4;B4DHR2	Q8N4P8	Nucleolar GTP-binding protein 1	GTPBP4	13.0735	+	0	0,00000000000602	124921	2634900000	24	73708	5	5	5	10.8	10.8	10.8	2269;7746;9423;11309;13572						Nucleolar GTP-binding protein 1	GTPBP4	regulation of cyclin-dependent protein serine/threonine kinase activity GO:0000079, osteoblast differentiation GO:0001649, GTPase activity GO:0003924, protein binding GO:0005515, GTP binding GO:0005525, nucleus GO:0005634, nucleolus GO:0005730, cytoplasm GO:0005737, Golgi apparatus GO:0005794, negative regulation of DNA replication GO:0008156, negative regulation of cell proliferation GO:0008285,…	-7.44633	-7.70474	-7.18314	-6.93412	-7.25814	-6.68205	-8.00068	-7.75697	-7.80493	-8.18464	-7.53622	-7.739	-5.52582	-5.49995	-5.04179	-5.50626	-5.36408	-5.07569	-6.00476	-5.644	-5.61047	-5.94555	-5.56088
Q5TZP7;P27695;G3V3M6;G3V5Q1;G3V3C7;A0A0C4DGK8;G3V5D9	Q5TZP7	DNA-(apurinic or apyrimidinic site) lyase;DNA-(apurinic or apyrimidinic site) lyase, mitochondrial	APEX1	13.0511	+	0	0,0000000139	49096	15828000000	130	35554	12	12	12	46.5	46.5	46.5	1059;3298;4700;4701;4702;6219;7588;7832;7859;8345;11864;16832	810;811;812;813	65;208;296;310				DNA-(apurinic or apyrimidinic site) lyase	APEX1	DNA binding GO:0003677; DNA-(apurinic or apyrimidinic site) lyase activity GO:0003906; nucleus GO:0005634; mitochondrion GO:0005739; DNA repair GO:0006281; metal ion binding GO:0046872; nucleic acid phosphodiester bond hydrolysis GO:0090305; centrosome GO:0005813; endonuclease activity GO:0004519; intracellular GO:0005622; telomere maintenance GO:0000723; nuclear chromosome, telomeric region GO:0…	-5.39923	-5.36252	-5.2092	-5.40195	-5.43067	-5.44733	-5.72655	-6.12296	-6.00059	-5.54637	-5.67326	-5.65368	-5.09937	-4.91394	-5.06665	-4.54325	-4.97421	-4.84914	-4.73994	-4.74136	-4.58768	-4.36633	-4.25504
F8WDS9;B4DGM7;E9PHS0;Q6FHH6;Q53TN2;B2R602;A0A024R3Z5;O43813	F8WDS9	LanC-like protein 1	LANCL1	12.9913	+	0	0	509273	3252200000	55	92824	5	5	5	5	5	5	568;3522;7082;9863;13479			111	47		LanC-like protein 1	LANCL1	catalytic activity GO:0003824, G-protein coupled receptor activity GO:0004930, protein binding GO:0005515, cytoplasm GO:0005737, zinc ion binding GO:0008270, SH3 domain binding GO:0017124, glutathione binding GO:0043295, low-density lipoprotein particle receptor binding GO:0050750, extracellular exosome GO:0070062, integral component of plasma membrane GO:0005887, G-protein coupled receptor signa…	-3.57881	-3.40233	-3.01139	-2.99278	-2.84907	-2.98098	-0.35254	-0.65399	-0.42073	-0.552	-0.4639	-0.09153	-5.31991	-5.69996	-5.89897	-5.03702	-5.30927	-5.28165	-4.94065	-4.85907	-5.126	-4.85551	-4.6904
B3KY63;F5GWX5;A0A0C4DGG9;Q14839	B3KY63	Chromodomain-helicase-DNA-binding protein 4	CHD4	12.9051	+	0	0,00000000160	64062	2174200000	37	21528	10	10	10	7.8	7.8	7.8	257;3146;5893;6235;8153;9188;13985;15874;16042;17173	242	1442	350	1266		Chromodomain-helicase-DNA-binding protein 4	CHD4	DNA binding GO:0003677; ATP binding GO:0005524; chromatin organization GO:0006325; regulation of transcription, DNA-templated GO:0006355; microtubule binding GO:0008017; ATP-dependent helicase activity GO:0008026; zinc ion binding GO:0008270; NuRD complex GO:0016581; spindle assembly GO:0051225; nucleus GO:0005634; hydrolase activity, acting on acid anhydrides, in phosphorus-containing anhydrides…	-9.35274	-8.42715	-9.04181	-9.17367	-8.86491	-8.87104	-11.0683	-9.41713	-9.81135	-10.1036	-9.67432	-9.59915	-7.17975	-7.23168	-6.93935	-7.18172	-6.98106	-7.23174	-7.73099	-7.58514	-7.21794	-8.24258	-7.3093
B2RDE0;P05165	B2RDE0	Propionyl-CoA carboxylase alpha chain, mitochondrial	PCCA	12.8908	+	0	0,00000000254	60646	29058000000	553	77413	34	34	34	48.2	48.2	48.2	507;508;1376;2054;3001;3344;5656;5826;5854;5855;6205;6206;6928;7460;7461;8033;8875;9592;9760;9770;9771;10128;10129;10130;11408;11409;12397;13136;14309;14310;15391;16852;16957;16958;17071	364;365;366;367	86;130;338;373	510;511;512;513;514	99;103;291;441;600		Propionyl-CoA carboxylase alpha chain, mitochondrial	PCCA	biotin carboxylase activity GO:0004075, ATP binding GO:0005524, propionyl-CoA carboxylase activity GO:0004658, mitochondrial matrix GO:0005759, cytosol GO:0005829, biotin metabolic process GO:0006768, biotin binding GO:0009374, short-chain fatty acid catabolic process GO:0019626, enzyme binding GO:0019899, metal ion binding GO:0046872	-2.3473	-2.11041	-1.99968	-2.19009	-2.16378	-1.92583	-2.35142	-2.6626	-2.43198	-2.61787	-2.42673	-2.6297	-1.97253	-1.95252	-1.70541	-1.77877	-1.68985	-1.5028	-1.42583	-1.65278	-1.50165	-1.5005	-1.39555
Q9HC35;B5MBZ0;A6P4V4;B6EXY3;C1PHA1;J7MA22;A6P4T4;C1PHA0	Q9HC35	Echinoderm microtubule-associated protein-like 4;Tyrosine-protein kinase receptor	EML4	12.87	+	0	0,000000407	31560	13035000000	125	10891	16	16	16	15.7	15.7	15.7	125;747;1604;1712;2056;3336;6586;7682;8116;8117;8494;9728;12568;12569;14348;16705	1092;1093	314;516	1444	518		Echinoderm microtubule-associated protein-like 4	EML4	molecular_function GO:0003674, cytoplasm GO:0005737, microtubule GO:0005874, microtubule-based process GO:0007017, mitotic cell cycle GO:0000278, membrane GO:0016020	-6.27383	-7.24374	-9.65744	-7.83548	-8.84919	-8.03521	-7.7314	-7.32573	-6.68084	-7.34734	-6.11955	-7.73809	-5.00352	-4.92343	-4.21951	-4.29565	-3.92405	-4.22077	-4.8931	-4.98696	-5.113	-5.05196	-3.99748
B4DDF4;Q6FHE4;Q53GK7;B4DUT8;Q99439;B4DHU5;A0A087X271;Q6FHC3;K7ES69;B4DN57;A0A087X1X5	B4DDF4	Calponin;Calponin-2	CNN2	12.8567	+	0	0,000758	9762	25162000000	128	32616	12	11	12	35.6	35.6	35.6	1977;1978;1979;1980;5246;5389;9197;9198;13737;14075;14847;15512;17287	404;405	164;204	549;550;551	79;170;210		Calponin-2	CNN2	actin binding GO:0003779, cytoskeleton GO:0005856, cytoskeleton organization GO:0007010, calmodulin binding GO:0005516, actomyosin structure organization GO:0031032, positive regulation of gene expression GO:0010628, hemopoiesis GO:0030097, negative regulation of cell migration GO:0030336, wound healing GO:0042060, regulation of cell proliferation GO:0042127, negative regulation of phagocytosis G…	-2.49839	-2.48273	-1.87334	-2.15812	-2.041	-1.51214	-2.97209	-2.87321	-2.7714	-2.64439	-2.51548	-1.88848	-3.44219	-3.31224	-2.71421	-2.92241	-2.99464	-2.7125	-2.93602	-3.36065	-3.37745	-3.00987	-2.71459
B4DQI7;A8K4I8;Q9BPW8;C9JDV8;H7C2U6	B4DQI7	Protein NipSnap homolog 1	NIPSNAP1	12.794	+	0	0,00248	7714	1730200000	42	31406	3	3	3	12.9	12.9	12.9	10419;10420;11356;12518			418	160		Protein NipSnap homolog 1	NIPSNAP1	protein binding GO:0005515, mitochondrion GO:0005739, mitochondrial inner membrane GO:0005743, sensory perception of pain GO:0019233, neurotransmitter binding GO:0042165, synaptic membrane GO:0097060	-7.392	-7.36533	-7.00694	-7.42198	-7.36647	-6.75094	-7.24934	-7.36472	-6.66256	-6.84159	-6.76636	-7.16176	-7.82036	-7.67681	-7.27224	-7.29145	-7.33966	-7.38992	-7.03848	-6.80797	-6.98022	-6.83931	-6.28934
Q9Y6K8	Q9Y6K8	Adenylate kinase isoenzyme 5	AK5	12.7844	+	0	0,000000000219	81549	222380000	14	63332	5	4	4	9.8	8.2	8.2	4877;8859;10622;11593;17387			1500;1501	84;429		Adenylate kinase isoenzyme 5	AK5	ATP binding GO:0005524, nucleobase-containing compound metabolic process GO:0006139, phosphorylation GO:0016310, nucleobase-containing compound kinase activity GO:0019205, adenylate kinase activity GO:0004017, nucleoside diphosphate kinase activity GO:0004550, cytoplasm GO:0005737, microtubule organizing center GO:0005815, cytosol GO:0005829, nucleoside diphosphate phosphorylation GO:0006165, ADP…	-3.96851	-4.54869	-2.65561	-3.14577	-2.56934	-3.07811	-3.0163	-3.7472	-3.60999	-2.58853	-3.2624	-2.88726	-6.7128	-7.11037	-6.37979	-6.9248	-6.96081	-6.97165	-5.3994	-6.13302	-6.53306	-6.15355	-6.63128
B4DG59;B4DKC2;A0A024RDD7;Q7L099	B4DG59	Protein RUFY3	RUFY3	12.7606	+	0	0,0152	4987	723410000	3	49188	3	2	2	7.4	5.5	5.5	9812;11654;16259						Protein RUFY3	RUFY3	protein binding GO:0005515, cytoplasm GO:0005737, actin filament organization GO:0007015, endomembrane system GO:0012505, membrane GO:0016020, lamellipodium GO:0030027, cell junction GO:0030054, filopodium GO:0030175, positive regulation of cell migration GO:0030335, axon GO:0030424, dendrite GO:0030425, growth cone GO:0030426, perikaryon GO:0043204, positive regulation of axon extension GO:00457…	-4.28484	-5.39066	-5.89534	-4.62561	-5.90835	-5.1636	-4.07708	-5.15595	-3.3353	-4.84403	-4.11517	-4.77921	-6.46848	-6.54778	-5.62037	-5.64464	-5.54371	-4.60807	-5.64293	-4.91679	-5.21801	-5.47215	-4.93549
Q14683;G8JLG1;A8K7A6;Q6P2R1;Q6MZR8;B7Z709	Q14683	Structural maintenance of chromosomes protein 1A;Structural maintenance of chromosomes protein	SMC1A	12.7446	+	0	0,0000000115	50237	3338400000	74	14323	18	18	18	1.5	1.5	1.5	210;346;1461;2508;2659;2660;6326;6542;8791;9339;9813;9965;11326;11930;13296;13454;14383;15392			1321	689		Structural maintenance of chromosomes protein, Structural maintenance of chromosomes protein 1A	SMC1A	chromatin binding GO:0003682; ATP binding GO:0005524; nucleus GO:0005634; DNA repair GO:0006281; mitotic sister chromatid cohesion GO:0007064; cohesin complex GO:0008278; mitotic sister chromatid segregation GO:0000070; chromosome, centromeric region GO:0000775; kinetochore GO:0000776; condensed chromosome kinetochore GO:0000777; condensed nuclear chromosome GO:0000794; protein binding GO:0005515…	-9.52058	-9.42664	-8.81997	-8.73466	-7.99304	-8.78727	-10.0462	-8.14888	-10.1994	-8.44808	-9.09014	-9.07131	-6.38895	-6.16218	-5.81091	-4.92413	-6.08423	-5.29908	-5.92047	-6.55768	-6.32518	-6.75359	-6.54675
B4DLR3;Q00839;B3KX72;Q96BA7;Q7Z4Q5	B4DLR3	Heterogeneous nuclear ribonucleoprotein U	HNRNPU	12.7261	+	0	0,00000000130	65828	93671000000	729	8686	24	24	24	28.8	28.8	28.8	502;1901;2435;2625;3399;4228;4229;5210;5698;5699;5728;5729;7459;8959;9047;9379;9424;9425;9671;9672;11014;11015;11054;12102;12103;12642;14016;17584	429	566	593;594;595;596	35;53;493;505		Heterogeneous nuclear ribonucleoprotein U	HNRNPU	mRNA splicing, via spliceosome GO:0000398; core promoter binding GO:0001047; osteoblast differentiation GO:0001649; DNA binding GO:0003677; RNA binding GO:0003723; protein binding GO:0005515; ATP binding GO:0005524; nucleus GO:0005634; nucleoplasm GO:0005654; RNA processing GO:0006396; cell surface GO:0009986; gene expression GO:0010467; positive regulation of gene expression GO:0010628; membrane…	-5.3146	-5.10529	-5.21443	-5.18217	-5.01584	-5.18315	-5.08493	-5.27149	-5.24141	-5.16549	-4.89555	-5.47474	-4.17711	-4.21454	-3.87987	-3.86057	-4.03076	-3.78786	-4.18403	-4.61181	-4.43704	-4.23655	-3.96736
E9PDF6;B0I1S9;O43795	E9PDF6	Unconventional myosin-Ib	MYO1B	12.6753	+	0	0,00000000147	64777	1316100000	52	12848	13	13	13	13.8	13.8	13.8	113;4316;6578;8689;11291;11740;13107;13294;13552;13982;16822;17518;17591	326;327;328	509;613;641				Unconventional myosin-Ib	MYO1B	motor activity GO:0003774; ATP binding GO:0005524; myosin complex GO:0016459; actin binding GO:0003779; microfilament motor activity GO:0000146; calmodulin binding GO:0005516; phosphatidylinositol-4,5-bisphosphate binding GO:0005546; phosphatidylinositol-3,4,5-trisphosphate binding GO:0005547; cytoplasm GO:0005737; early endosome GO:0005769; actin filament GO:0005884; plasma membrane GO:0005886; …	-10.2913	-10.3688	-9.49476	-11.6039	-10.7112	-10.0529	-8.8497	-8.95488	-9.08076	-8.86086	-8.81984	-9.63904	-7.3766	-7.78711	-6.96105	-6.73093	-6.92863	-6.69153	-7.34133	-7.41509	-7.40051	-8.06235	-7.43712
Q7Z5L9	Q7Z5L9	Interferon regulatory factor 2-binding protein 2	IRF2BP2	12.6501	+	0	0,00000309	23818	1047800000	31	61024	6	6	6	15.5	15.5	15.5	43;2458;9069;13960;15474;17601						Interferon regulatory factor 2-binding protein 2	IRF2BP2	nucleus GO:0005634; cytoplasm GO:0005737; transcription, DNA-templated GO:0006351; regulation of transcription, DNA-templated GO:0006355; metal ion binding GO:0046872	-6.59891	-6.98705	-7.05055	-6.96815	-7.04217	-6.45343	-6.30205	-5.95875	-6.36752	-6.6474	-6.03647	-6.27242	-5.9129	-5.83779	-5.87919	-5.74395	-5.23352	-5.52459	-6.22764	-5.5777	-5.93966	-5.56109	-5.90965
O14813;Q99453;H0YGU5	O14813	Paired mesoderm homeobox protein 2A;Paired mesoderm homeobox protein 2B	PHOX2A	12.6321	+	0	0,000000780	28875	1408000000	38	29653	2	2	2	9.2	9.2	9.2	15341;15933						Paired mesoderm homeobox protein 2A	PHOX2A	DNA binding GO:0003677; nucleus GO:0005634; nuclear chromatin GO:0000790; RNA polymerase II regulatory region sequence-specific DNA binding GO:0000977; noradrenergic neuron differentiation GO:0003357; DNA binding transcription factor activity GO:0003700; transcription, DNA-templated GO:0006351; somatic motor neuron differentiation GO:0021523; oculomotor nerve formation GO:0021623; trochlear nerve…	-2.64813	-2.30499	-0.42265	-2.26958	-3.13321	-3.88197	-2.69521	-2.93983	-2.71591	-2.13411	-1.97042	-1.8087	-5.55415	-5.68891	-5.24042	-4.85482	-4.79612	-6.87214	-4.89183	-4.61695	-5.04367	-4.89596	-4.69708
Q15599;Q6NTG0	Q15599	Na(+)/H(+) exchange regulatory cofactor NHE-RF2	SLC9A3R2	12.6111	+	0	0,0461	3563	2295300000	43	37413	9	9	9	32.6	32.6	32.6	171;8798;9233;9235;9949;10030;12088;12751;15889	994	103				Na(+)/H(+) exchange regulatory cofactor NHE-RF2	SLC9A3R2	plasma membrane GO:0005886, protein complex scaffold activity GO:0032947, receptor binding GO:0005102, protein binding GO:0005515, nucleus GO:0005634, cytoplasm GO:0005737, focal adhesion GO:0005925, protein complex assembly GO:0006461, beta-catenin binding GO:0008013, protein C-terminus binding GO:0008022, endomembrane system GO:0012505, channel regulator activity GO:0016247, apical plasma membr…	-5.32759	-5.13267	-5.17336	-5.35788	-5.26982	-5.20637	-5.23176	-5.26291	-5.17999	-4.69714	-4.67767	-4.57222	-5.28011	-4.9843	-4.90345	-5.05231	-4.97511	-4.54867	-4.49702	-4.71806	-5.45443	-4.46389	-4.77699
A0A024RDR0;P09429;B3KQ05;Q5T7C4;B7Z965;Q59GW1	A0A024RDR0	High mobility group protein B1	HMGB1	12.6076	+	0	0,00000000216	61886	36977000000	175	24893	9	7	7	27.9	22.8	22.8	3408;4796;6656;6657;7654;7766;7767;8619;8620;8621;17321			288	132		High mobility group protein B1	HMGB1	negative regulation of transcription from RNA polymerase II promoter GO:0000122; four-way junction DNA binding GO:0000400; bubble DNA binding GO:0000405; condensed chromosome GO:0000793; lipopolysaccharide binding GO:0001530; eye development GO:0001654; myeloid dendritic cell activation GO:0001773; phosphatidylserine binding GO:0001786; endothelial cell proliferation GO:0001935; activation of inn…	-4.12873	-4.0305	-4.0217	-4.1663	-3.83265	-3.64228	-3.21772	-3.20102	-3.19993	-3.37241	-2.97892	-2.76786	-5.17027	-5.1184	-5.08761	-4.80677	-4.74935	-4.80494	-4.36384	-4.47958	-4.31466	-4.01773	-4.06539
O15294;Q548W1	O15294	UDP-N-acetylglucosamine--peptide N-acetylglucosaminyltransferase 110 kDa subunit	OGT	12.6058	+	0	0,394	1148	1740100000	23	11692	6	6	6	8.2	8.2	8.2	863;1624;2786;5421;5519;10039	603	315				UDP-N-acetylglucosamine--peptide N-acetylglucosaminyltransferase 110 kDa subunit	OGT	histone acetyltransferase complex GO:0000123; euchromatin GO:0000791; positive regulation of protein phosphorylation GO:0001934; protein binding GO:0005515; phosphatidylinositol-3,4,5-trisphosphate binding GO:0005547; nucleus GO:0005634; nucleoplasm GO:0005654; mitochondrion GO:0005739; cytosol GO:0005829; plasma membrane GO:0005886; glucosamine metabolic process GO:0006041; regulation of glycoly…	-5.38624	-5.54749	-4.50814	-4.99998	-5.00183	-4.77001	-5.27754	-5.51197	-5.63478	-4.98953	-5.0555	-5.27767	-5.29792	-5.33313	-5.35861	-4.75926	-5.09204	-5.03077	-5.0694	-5.24071	-5.20746	-5.16843	-4.71617
E7EPM6;B4E0R0;A8K9T3;P33121;D6RG07;H0Y9U7;Q108N1;D6RER0;B7Z3Z9	E7EPM6	Long-chain-fatty-acid--CoA ligase 1	ACSL1	12.5796	+	0	0,000530	10449	708460000	15	74281	4	4	4	6.9	6.9	6.9	10635;10653;13906;14354						Long-chain-fatty-acid--CoA ligase 1	ACSL1	metabolic process GO:0008152, ligase activity GO:0016874, catalytic activity GO:0003824, integral component of membrane GO:0016021, long-chain fatty acid metabolic process GO:0001676, long-chain fatty acid-CoA ligase activity GO:0004467, ATP binding GO:0005524, mitochondrion GO:0005739, mitochondrial outer membrane GO:0005741, peroxisomal membrane GO:0005778, endoplasmic reticulum membrane GO:000…	-8.17017	-8.31455	-7.9283	-8.36207	-7.7879	-7.11118	-7.97388	-7.52797	-7.53192	-6.80804	-7.07955	-7.80611	-7.91744	-7.25278	-6.42956	-5.86521	-6.73517	-6.55095	-6.57721	-6.78472	-6.64942	-6.58269	-6.28516
P16403	P16403	Histone H1.2	HIST1H1C	12.5445	+	0	0,00000000000652	123729	32432000000	104	21364	14	3	3	39.9	9.9	9.9	936;937;938;1551;5539;7471;7472;7484;13082;13083;13084;13085;13298;13299;13701						Histone H1.2	HIST1H1C	negative regulation of transcription from RNA polymerase II promoter GO:0000122, nucleosome GO:0000786, protein binding GO:0005515, nucleus GO:0005634, nuclear euchromatin GO:0005719, nucleosome assembly GO:0006334, nucleosome positioning GO:0016584, chromatin DNA binding GO:0031490, transcriptionally active chromatin GO:0035327, RNA binding GO:0003723, histone H3-K4 trimethylation GO:0080182, hi…	-2.91339	-2.60759	-2.52571	-2.66386	-2.12984	-2.00348	-3.99614	-3.82616	-3.38278	-3.48005	-4.1461	-3.45191	-0.76959	-0.37096	-0.58424	-0.94862	-0.18782	-0.04193	-0.48328	-1.12129	-1.01975	-0.823	-1.00932
B3KP89;P09471;Q8N6I9;H3BTM2;H3BN82	B3KP89	Guanine nucleotide-binding protein G(o) subunit alpha	GNAO1	12.5175	+	0	0,00144	8621	2009600000	41	39934	10	8	8	33.9	27.4	27.4	1235;6425;6573;8504;9116;10264;10796;11246;15346;17749	376	108				Guanine nucleotide-binding protein G(o) subunit alpha	GNAO1	GTPase activity GO:0003924; signal transducer activity GO:0004871; G-protein coupled receptor signaling pathway GO:0007186; guanyl nucleotide binding GO:0019001; G-protein beta/gamma-subunit complex binding GO:0031683; GTP binding GO:0005525; adenylate cyclase-modulating G-protein coupled receptor signaling pathway GO:0007188; heterotrimeric G-protein complex GO:0005834; plasma membrane GO:000588…	-3.21869	-2.80664	-4.53065	-3.07034	-3.53949	-4.25447	-1.2877	-3.65408	-2.15839	-2.18192	-4.56115	-3.41723	-4.4712	-4.5693	-5.5588	-5.28676	-4.76675	-5.17049	-3.92785	-4.12122	-3.95057	-4.00628	-3.91222
X5D999;Q14DV7;Q9P2E7;X5D2R8	X5D999	Protocadherin-10	PCDH10	12.4938	+	0	0,00482	6652	1466400000	51	11293	10	10	10	12.9	12.9	12.9	454;2998;3467;5320;7541;12835;13401;13770;15549;16320						Protocadherin-10	PCDH10	calcium ion binding GO:0005509, plasma membrane GO:0005886, homophilic cell adhesion via plasma membrane adhesion molecules GO:0007156, integral component of membrane GO:0016021	-7.70943	-6.68816	-7.32959	-7.07103	-7.31006	-7.10427	-6.97683	-6.85821	-7.18042	-6.9212	-6.91117	-6.88325	-6.3481	-7.65396	-6.4247	-6.80331	-6.67432	-5.68766	-4.28809	-5.94913	-6.3577	-5.50428	-5.74156
G8JLB6;P31943;E9PCY7;D6RIU0;D6RBM0;H0YB39	G8JLB6	Heterogeneous nuclear ribonucleoprotein H;Heterogeneous nuclear ribonucleoprotein H, N-terminally processed	HNRNPH1	12.4323	+	0	0,0151	4998	91813000000	313	51229	19	13	19	58.7	41.5	58.7	1689;2623;3156;3283;4132;5235;5239;6050;10538;10539;10595;12476;13775;13776;14102;16115;16860;16861;16862;17376;17709	9;549;550;551;552	22;34;122;267;290	770;771;772	2;93;293		Heterogeneous nuclear ribonucleoprotein H	HNRNPH1	nucleotide binding GO:0000166; nucleic acid binding GO:0003676; nucleoplasm GO:0005654; cytoplasm GO:0005737; mRNA splicing, via spliceosome GO:0000398; RNA binding GO:0003723; protein binding GO:0005515; nucleus GO:0005634; RNA processing GO:0006396; poly(U) RNA binding GO:0008266; fibroblast growth factor receptor signaling pathway GO:0008543; gene expression GO:0010467; membrane GO:0016020; re…	-4.33051	-4.23164	-4.25105	-4.16099	-3.88928	-3.7207	-4.27009	-4.36629	-4.29675	-4.34825	-4.16068	-3.98451	-4.54257	-4.37359	-4.63753	-4.37314	-4.18209	-4.25516	-4.18078	-4.07408	-4.07694	-4.13383	-3.7972
Q96F88;Q99575;E5RK39	Q96F88	Ribonucleases P/MRP protein subunit POP1	POP1	12.3939	+	0	0,000000104	37845	924390000	34	11468	6	6	6	8.9	8.9	8.9	202;7941;11417;14041;16601;17466						Ribonucleases P/MRP protein subunit POP1	POP1	tRNA 5'-leader removal GO:0001682; ribonuclease P activity GO:0004526; RNA phosphodiester bond hydrolysis, endonucleolytic GO:0090502; ribonuclease MRP activity GO:0000171; ribonuclease MRP complex GO:0000172; protein binding GO:0005515; extracellular space GO:0005615; nucleoplasm GO:0005654; nucleolar ribonuclease P complex GO:0005655; tRNA processing GO:0008033; tRNA catabolic process GO:001607…	-8.57347	-7.88427	-7.56172	-7.9783	-8.18731	-8.5609	-7.78912	-8.24017	-8.01548	-8.15138	-8.28076	-8.36377	-6.93667	-6.21729	-6.53071	-5.84158	-6.75436	-6.11091	-6.65418	-6.97486	-6.01979	-6.36797	-7.22201
Q9NZU5;B4DEY6;B7Z6R5;H7C3D2;C9IYS1	Q9NZU5	LIM and cysteine-rich domains protein 1	LMCD1	12.3878	+	0	0,00000000300	59372	12173000000	170	40832	19	19	19	55.6	55.6	55.6	2106;2111;2122;2351;3402;3403;4622;5220;5420;5526;5580;6099;7647;8678;9259;10725;10726;12059;12060;12993;15818	1101;1102;1103;1104;1105;1106;1107;1108;1109;1110;1111;1112;1113;1114	28;31;35;52;58;171;296;301;308;311;335;338;356;359	1464;1465;1466	15;134;158		LIM and cysteine-rich domains protein 1	LMCD1	zinc ion binding GO:0008270; negative regulation of transcription from RNA polymerase II promoter GO:0000122; positive regulation of defense response to virus by host GO:0002230; transcription corepressor activity GO:0003714; extracellular space GO:0005615; nucleus GO:0005634; nucleoplasm GO:0005654; cytoplasm GO:0005737; transcription, DNA-templated GO:0006351; regulation of cardiac muscle hyper…	-2.00574	-2.18441	-1.58357	-1.89284	-1.62755	-1.31412	-2.61646	-2.6748	-2.44887	-2.7903	-2.61364	-2.03574	-3.45819	-3.48142	-3.39247	-3.37437	-3.18862	-2.83648	-3.55608	-3.64075	-3.75316	-3.4446	-3.29421
O15240;Q05BJ3	O15240	Neurosecretory protein VGF;Neuroendocrine regulatory peptide-1;Neuroendocrine regulatory peptide-2;Antimicrobial peptide VGF[554-577]	VGF	12.353	+	0	0,00000000000265	137918	822960000	20	67257	5	5	5	11.2	11.2	11.2	1494;1646;8060;9178;16591						Neurosecretory protein VGF	VGF	ovarian follicle development GO:0001541, response to dietary excess GO:0002021, molecular_function GO:0003674, hormone activity GO:0005179, neuropeptide hormone activity GO:0005184, extracellular space GO:0005615, generation of precursor metabolites and energy GO:0006091, growth factor activity GO:0008083, response to cold GO:0009409, sexual reproduction GO:0019953, insulin secretion GO:0030073, …	-5.83163	-4.14879	-5.18186	-5.00195	-5.77661	-6.48069	-4.48108	-4.19404	-3.87698	-5.02144	-4.50794	-4.40646	-8.76898	-8.37164	-8.39547	-9.20551	-9.01225	-8.79649	-9.28372	-9.23456	-8.8047	-9.01436	-8.8078
Q561W4;Q12972;B4E389;A0A0A0MT09;Q38J66	Q561W4	Nuclear inhibitor of protein phosphatase 1;Activator of RNA decay	PPP1R8	12.2998	+	0	0,000000645	29642	472580000	14	38477	2	2	2	11.1	11.1	11.1	7206;8450						Nuclear inhibitor of protein phosphatase 1	PPP1R8	DNA binding GO:0003677; RNA binding GO:0003723; endonuclease activity GO:0004519; protein serine/threonine phosphatase inhibitor activity GO:0004865; protein binding GO:0005515; nucleus GO:0005634; nucleoplasm GO:0005654; spliceosomal complex GO:0005681; cytoplasm GO:0005737; transcription, DNA-templated GO:0006351; regulation of transcription, DNA-templated GO:0006355; mRNA processing GO:0006397…	-8.16943	-7.55401	-7.73935	-7.50345	-7.75353	-7.10229	-7.38832	-8.03018	-7.98812	-7.56195	-7.14189	-7.19411	-6.26185	-6.53648	-7.07497	-6.38658	-6.9275	-6.10095	-6.40222	-6.20624	-5.96569	-6.20197	-5.72485
Q16778;P33778;P23527;A0A024RCJ2;P06899;Q8N257;Q96A08	Q16778	Histone H2B type 2-E;Histone H2B type 1-B;Histone H2B type 1-O;Histone H2B;Histone H2B type 1-J;Histone H2B type 3-B;Histone H2B type 1-A	HIST2H2BE	12.2946	+	0	0,000000795	28797	5406100000	82	1392	10	2	2	57.1	7.9	7.9	1242;1243;1244;3370;3794;5748;5749;7551;9120;9121;12309;16415			30;31	60;63		Histone H2B type 2-E	HIST2H2BE	nucleosome GO:0000786, nuclear nucleosome GO:0000788, innate immune response in mucosa GO:0002227, DNA binding GO:0003677, extracellular space GO:0005615, nucleus GO:0005634, nucleoplasm GO:0005654, cytoplasm GO:0005737, nucleosome assembly GO:0006334, antibacterial humoral response GO:0019731, protein heterodimerization activity GO:0046982, defense response to Gram-positive bacterium GO:0050830,…	-7.56008	-8.66695	-7.72898	-7.79566	-8.4311	-6.83046	-7.86792	-8.78164	-8.59402	-7.78786	-7.73132	-7.82705	-5.79818	-6.4114	-6.2986	-6.0861	-5.62755	-5.86222	-6.51501	-6.64908	-6.99864	-6.94114	-6.74066
Q53GL5;P48735;B4DSZ6;Q13584	Q53GL5	Isocitrate dehydrogenase [NADP], mitochondrial;Isocitrate dehydrogenase [NADP]	IDH2	12.2932	+	0	0,00141	8664	19994000000	160	5091	14	13	14	31.2	29.2	31.2	1981;2537;4008;5123;5736;6679;6680;8273;8832;9333;9334;11116;14757;15622;15708	846;847;848	113;402;418	1152;1153	53;58		Isocitrate dehydrogenase [NADP], mitochondrial	IDH2	magnesium ion binding GO:0000287, isocitrate dehydrogenase (NADP+) activity GO:0004450, isocitrate metabolic process GO:0006102, NAD binding GO:0051287, oxidation-reduction process GO:0055114, mitochondrion GO:0005739, mitochondrial inner membrane GO:0005743, mitochondrial matrix GO:0005759, peroxisome GO:0005777, cytosol GO:0005829, carbohydrate metabolic process GO:0005975, glyoxylate cycle GO:…	-4.84595	-5.41906	-4.92256	-3.87122	-5.42302	-4.61952	-4.74984	-4.62075	-4.9824	-5.07345	-4.78331	-4.62512	-5.60472	-5.58996	-5.53111	-5.66143	-5.59728	-5.56526	-4.94536	-5.1606	-4.75555	-4.58595	-4.6112
C9J5P6;B3VK56;P29475;B4DG68	C9J5P6	Nitric oxide synthase;Nitric oxide synthase, brain	NOS1	12.2927	+	0	0,0116	5364	8507400000	263	16102	25	25	25	19.5	19.5	19.5	49;1707;1948;2813;3184;3185;3222;3589;4679;5012;5244;5355;6238;9595;9871;10698;10699;11381;12850;13078;15525;15971;16788;17067;17430;17582	399;400;401;402;403	897;925;943;947;1248	546	918		Nitric oxide synthase; Nitric oxide synthase, brain	NOS1	nitric-oxide synthase activity GO:0004517; iron ion binding GO:0005506; calmodulin binding GO:0005516; nitric oxide biosynthetic process GO:0006809; FMN binding GO:0010181; heme binding GO:0020037; flavin adenine dinucleotide binding GO:0050660; NADP binding GO:0050661; oxidation-reduction process GO:0055114; response to hypoxia GO:0001666; photoreceptor inner segment GO:0001917; regulation of so…	-5.056	-5.34087	-5.93306	-4.98584	-6.4014	-5.11553	-4.75437	-4.91899	-4.01564	-4.28179	-4.04232	-4.40727	-5.86903	-6.35981	-5.10402	-4.17334	-7.94833	-7.16825	-3.30497	-4.61664	-4.45234	-5.1876	-3.67573
B3KSG3;O14639;B4DQA3;J3QSX6	B3KSG3	Actin-binding LIM protein 1	ABLIM1	12.2501	+	0	0,0000767	14668	7598700000	98	60189	17	1	17	44.1	0.3	44.1	2000;2935;3834;4477;5891;6397;9373;12071;13854;14017;14155;15009;15010;15313;15770;16341;17292	384;385;386;387;388	14;17;73;76;96	532;533;534	376;473;475		Actin-binding LIM protein 1	ABLIM1	actin binding GO:0003779, cytoskeleton organization GO:0007010, zinc ion binding GO:0008270, stress fiber GO:0001725, protein binding GO:0005515, cytoplasm GO:0005737, visual perception GO:0007601, animal organ morphogenesis GO:0009887, actin cytoskeleton GO:0015629, lamellipodium GO:0030027, lamellipodium assembly GO:0030032, cilium assembly GO:0060271	-4.35161	-5.68776	-5.81767	-3.86999	-4.59639	-6.4213	-3.03034	-3.8606	-4.46715	-5.43843	-6.54168	-5.23539	-3.04116	-2.31023	-2.5618	-2.85311	-2.53201	-2.78648	-1.9549	-2.47234	-2.49302	-2.59683	-2.11211
K7EJE8;K7EKE6;B3KU28;Q2VPA0;B4DPX0;B3KXS5;E5KMI6;P36776;A4VCH6;K7ER27	K7EJE8	Lon protease homolog, mitochondrial;Lon protease homolog	LONP1	12.2049	+	0	0,0149	5021	6335500000	94	93296	12	12	12	19.9	19.9	19.9	1377;3480;3786;6085;6810;8670;10310;11643;12026;16373;17527;17668	389	507	538;539	523;525		Lon protease homolog; Lon protease homolog, mitochondrial	LONP1	ATP-dependent peptidase activity GO:0004176, serine-type endopeptidase activity GO:0004252, ATP binding GO:0005524, nucleus GO:0005634, nucleoplasm GO:0005654, cytoplasm GO:0005737, mitochondrion GO:0005739, mitochondrial matrix GO:0005759, protein quality control for misfolded or incompletely synthesized proteins GO:0006515, cellular response to oxidative stress GO:0034599, sequence-specific DNA…	-6.62042	-6.51579	-6.50336	-6.30329	-6.66047	-6.15498	-6.27197	-6.37539	-6.10303	-6.0627	-6.19603	-5.93151	-6.29286	-6.10909	-6.28097	-6.02423	-6.32533	-6.20145	-5.96594	-6.34825	-6.1452	-6.33626	-6.07107
A0A024RCN6;P26640	A0A024RCN6	Valine--tRNA ligase	VARS	12.1936	+	0	0,0368	3844	23504000000	219	14047	18	18	18	16.8	16.8	16.8	194;2021;2893;5821;6217;7262;7515;7956;8713;8741;9654;11577;12375;13630;13648;13984;14135;17378	178;179	41;682				Valine--tRNA ligase	VARS	aminoacyl-tRNA editing activity GO:0002161, valine-tRNA ligase activity GO:0004832, ATP binding GO:0005524, valyl-tRNA aminoacylation GO:0006438, regulation of translational fidelity GO:0006450, aminoacyl-tRNA ligase activity GO:0004812, tRNA aminoacylation for protein translation GO:0006418, protein binding GO:0005515, mitochondrion GO:0005739, cytosol GO:0005829	-4.63733	-4.40502	-4.09574	-4.45419	-4.44172	-3.94759	-4.11852	-4.55573	-4.10239	-4.23662	-3.75056	-4.17361	-4.10285	-4.25257	-3.75775	-3.69741	-3.8936	-3.57435	-4.48999	-4.42249	-4.43635	-4.25687	-4.06788
E7ESY4;Q13330;A0A024R6P5;H0Y4T7;F8W9Y9	E7ESY4	Metastasis-associated protein MTA1	MTA1	12.1767	+	0	0,000000867	28482	3948600000	46	79372	8	2	7	14.8	0.4	13.4	736;7855;9395;11919;14256;14938;16012;17512						Metastasis-associated protein MTA1	MTA1	chromatin binding GO:0003682; DNA binding transcription factor activity GO:0003700; nucleoplasm GO:0005654; cytoplasm GO:0005737; regulation of transcription, DNA-templated GO:0006355; zinc ion binding GO:0008270; intracellular membrane-bounded organelle GO:0043231; sequence-specific DNA binding GO:0043565; core promoter sequence-specific DNA binding GO:0001046; core promoter binding GO:0001047; …	-6.64428	-6.47519	-7.38066	-6.5353	-6.37264	-6.37991	-4.99096	-5.54467	-4.92275	-5.22721	-5.18139	-5.14476	-5.2642	-5.13402	-5.09406	-5.18048	-4.80709	-5.18401	-4.71061	-5.27435	-5.24463	-6.00446	-4.82923
P80723	P80723	Brain acid soluble protein 1	BASP1	12.1274	+	0	0,00000165	26048	1134200000	32	22693	4	4	4	41.9	41.9	41.9	65;478;1400;3821						Brain acid soluble protein 1	BASP1	transcription corepressor activity GO:0003714; protein binding GO:0005515; nucleus GO:0005634; cytoplasm GO:0005737; cytoskeleton GO:0005856; plasma membrane GO:0005886; thorax and anterior abdomen determination GO:0007356; gonad development GO:0008406; nuclear speck GO:0016607; protein domain specific binding GO:0019904; substantia nigra development GO:0021762; cell junction GO:0030054; growth c…	-7.45873	-8.16917	-7.09331	-6.37783	-7.39787	-7.92512	-7.99077	-7.68925	-8.50755	-7.45058	-9.08688	-7.11986	-10.2589	-8.86276	-9.72151	-8.70176	-10.0542	-9.04666	-9.79532	-9.74448	-10.8754	-10.457	-10.066
Q7Z2K8	Q7Z2K8	G protein-regulated inducer of neurite outgrowth 1	GPRIN1	12.077	+	0	0,000000915	28245	2456400000	62	1024	10	10	10	14.9	14.9	14.9	477;484;485;1103;7958;10226;11053;13807;16739;17023	1060	778				G protein-regulated inducer of neurite outgrowth 1	GPRIN1	plasma membrane GO:0005886, growth cone GO:0030426, neuron projection development GO:0031175, phosphoprotein binding GO:0051219	-5.24187	-5.15264	-4.59587	-5.26284	-5.82636	-6.61115	-5.28366	-4.92614	-4.72886	-5.21556	-5.20302	-5.40847	-3.84405	-3.9024	-3.83645	-3.76226	-3.79615	-3.74774	-4.16632	-4.18072	-3.76413	-3.82741	-3.93164
V9HWK1;P60174;Q53HE2;B4DUI5;U3KPZ0;Q2QD09	V9HWK1	Triosephosphate isomerase	TPI1	12.0285	+	0	0,000000000000696	161472	176000000000	603	26669	20	20	20	89.2	89.2	89.2	2248;2249;3431;3432;4139;6068;6195;6631;7892;8267;12227;12523;13794;14429;15607;15608;16132;16624;16889;16890;16993	891;892;893;894;895	42;67;87;127;218	1207	83		Triosephosphate isomerase	TPI1	triose-phosphate isomerase activity GO:0004807, protein binding GO:0005515, extracellular space GO:0005615, nucleus GO:0005634, cytosol GO:0005829, gluconeogenesis GO:0006094, glycolytic process GO:0006096, pentose-phosphate shunt GO:0006098, multicellular organism development GO:0007275, glycerol catabolic process GO:0019563, ubiquitin protein ligase binding GO:0031625, glyceraldehyde-3-phosphat…	-2.45613	-2.55218	-2.21043	-2.06408	-1.75467	-1.66606	-1.28011	-1.27011	-1.2555	-0.84647	-0.88294	-0.37832	-4.76381	-4.9711	-4.91441	-4.52242	-4.62366	-4.41672	-4.25723	-4.33618	-3.94345	-3.64146	-3.73437
Q9NR30	Q9NR30	Nucleolar RNA helicase 2	DDX21	12.0176	+	0	0,000000777	28895	3316300000	126	87343	12	10	12	21.2	17.8	21.2	235;1342;3216;3426;4710;6507;6637;9012;10972;11044;12919;17176			1450	17		Nucleolar RNA helicase 2	DDX21	osteoblast differentiation GO:0001649; double-stranded RNA binding GO:0003725; ATP-dependent RNA helicase activity GO:0004004; protein binding GO:0005515; ATP binding GO:0005524; nucleus GO:0005634; nucleoplasm GO:0005654; nucleolus GO:0005730; rRNA processing GO:0006364; transcription from RNA polymerase II promoter GO:0006366; response to virus GO:0009615; RNA secondary structure unwinding GO:0…	-8.26866	-8.41131	-7.71849	-7.67188	-8.52139	-7.70444	-8.48544	-8.27586	-8.42533	-8.18391	-8.47476	-8.90024	-7.19245	-7.06773	-7.03699	-7.25075	-7.15965	-6.86083	-7.49859	-7.83615	-7.67587	-7.34107	-7.09594
Q59EC0;P55265;A0A024DAK3;B7Z8Y3;D3DV75;H0YCK3	Q59EC0	Double-stranded RNA-specific adenosine deaminase	ADAR	12.0116	+	0	0,0000467	15897	11681000000	278	13783	21	21	21	19.3	19.3	19.3	850;851;1261;1471;2396;2460;2914;4434;5211;6108;8690;9927;10383;10384;10385;11531;11532;11898;14364;14983;14984;15065;16406;17535	1038	648	1372;1373;1374;1375;1376	495;497;820;864;1224		Double-stranded RNA-specific adenosine deaminase	ADAR	RNA binding GO:0003723, double-stranded RNA adenosine deaminase activity GO:0003726, nucleus GO:0005634, nucleoplasm GO:0005654, nucleolus GO:0005730, RNA processing GO:0006396, osteoblast differentiation GO:0001649, in utero embryonic development GO:0001701, hematopoietic progenitor cell differentiation GO:0002244, somatic diversification of immune receptors via somatic mutation GO:0002566, DNA …	-5.42655	-5.00015	-4.95456	-5.021	-5.13691	-5.17057	-5.09745	-5.51596	-5.45785	-5.32853	-5.11979	-5.50023	-4.79911	-4.70943	-4.29809	-4.8155	-4.91188	-4.61792	-4.86456	-4.99397	-4.85431	-4.88699	-4.77569
B4E0H8;P26006;Q59F03	B4E0H8	Integrin alpha-3;Integrin alpha-3 heavy chain;Integrin alpha-3 light chain	ITGA3	12.0081	+	0	0,000281	11736	4235900000	104	11517	8	8	8	8.6	8.6	8.6	3002;5951;5952;6010;12001;13100;13927;17525	449	890	636	264		Integrin alpha-3	ITGA3	cell adhesion GO:0007155, integrin-mediated signaling pathway GO:0007229, integrin complex GO:0008305, neuron migration GO:0001764, protein binding GO:0005515, fibronectin binding GO:0001968, protease binding GO:0002020, integrin binding GO:0005178, protein binding GO:0005515, collagen binding GO:0005518, plasma membrane GO:0005886, focal adhesion GO:0005925, cell-matrix adhesion GO:0007160, hear…	-6.66266	-6.41867	-6.32619	-6.57254	-6.55367	-7.55658	-6.6635	-6.71345	-6.50988	-6.8206	-6.54682	-7.58264	-8.10966	-7.13261	-7.2333	-7.61738	-8.87679	-8.67112	-7.12135	-9.02596	-8.67251	-8.35471	-10.0116
P49327	P49327	Fatty acid synthase;[Acyl-carrier-protein] S-acetyltransferase;[Acyl-carrier-protein] S-malonyltransferase;3-oxoacyl-[acyl-carrier-protein] synthase;3-oxoacyl-[acyl-carrier-protein] reductase;3-hydroxyacyl-[acyl-carrier-protein] dehydratase;Enoyl-[acyl-carrier-protein] reductase;Oleoyl-[acyl-carrier-protein] hydrolase	FASN	11.983	+	0	0,0000000000185	109888	22240000000	289	27342	47	47	47	24.5	24.5	24.5	142;529;678;1454;2352;2720;2828;3100;4039;4403;5278;5298;5313;5558;5590;5789;5825;8751;9046;9189;9521;9600;9716;10855;10856;11800;11806;11972;12692;12698;13029;13611;13708;13774;14693;14946;15541;16008;16426;16458;16840;16911;17053;17087;17156;17432;17661	852;853;854;855	223;1141;1186;2273	1156;1157;1158;1159	506;511;1503;2444		Fatty acid synthase	FASN	[acyl-carrier-protein] S-acetyltransferase activity GO:0004313; [acyl-carrier-protein] S-malonyltransferase activity GO:0004314; 3-oxoacyl-[acyl-carrier-protein] synthase activity GO:0004315; 3-oxoacyl-[acyl-carrier-protein] reductase (NADPH) activity GO:0004316; 3-hydroxypalmitoyl-[acyl-carrier-protein] dehydratase activity GO:0004317; enoyl-[acyl-carrier-protein] reductase (NADPH, B-specific) a…	-4.78084	-4.63549	-4.70361	-4.69035	-4.50322	-4.46854	-4.59281	-4.3821	-4.39987	-4.24186	-4.22291	-4.26885	-5.4635	-5.43105	-5.14137	-5.03195	-5.40979	-5.2683	-5.87759	-6.06096	-5.91125	-6.18894	-6.00388
Q9UIG0	Q9UIG0	Tyrosine-protein kinase BAZ1B	BAZ1B	11.908	+	0	0,0000000181	47456	1298300000	51	1709	10	10	10	0.9	0.9	0.9	715;1339;4320;4957;5479;6611;7911;9532;12950;17610	1116;1117	156;1428				Tyrosine-protein kinase BAZ1B	BAZ1B	condensed chromosome GO:0000793; heart morphogenesis GO:0003007; chromatin binding GO:0003682; protein tyrosine kinase activity GO:0004713; non-membrane spanning protein tyrosine kinase activity GO:0004715; protein binding GO:0005515; ATP binding GO:0005524; nucleoplasm GO:0005654; pericentric heterochromatin GO:0005721; double-strand break repair GO:0006302; chromatin assembly or disassembly GO:…	-11.8823	-11.9903	-11.7591	-10.4573	-9.93148	-9.42828	-10.864	-10.9254	-10.6752	-10.1827	-10.372	-11.6999	-6.48648	-6.38887	-6.92937	-6.2442	-6.45258	-6.65097	-7.86594	-7.91605	-8.0776	-9.59639	-8.72197
A0A087WTP3;Q92945;B4DV73;M0R0I5	A0A087WTP3	Far upstream element-binding protein 2	KHSRP	11.8867	+	0	0,00247	7726	39186000000	422	73027	27	25	27	43.3	41.1	43.3	854;1907;1908;2180;2751;3713;4937;6043;6151;6152;6456;6457;6459;6496;6564;6589;7023;7047;7722;8197;10462;10463;10593;10594;14253;15298;15299;16628;16690;16702	201;202;203	176;296;379	293;294;295;296;297;298	145;155;267;298;300;373		Far upstream element-binding protein 2	KHSRP	RNA binding GO:0003723; nucleoplasm GO:0005654; RNA splicing, via transesterification reactions GO:0000375; DNA binding GO:0003677; mRNA 3'-UTR binding GO:0003730; cytosol GO:0005829; transcription, DNA-templated GO:0006351; regulation of transcription, DNA-templated GO:0006355; mRNA processing GO:0006397; mRNA catabolic process GO:0006402; RNA splicing GO:0008380; cytoplasmic stress granule GO:0…	-4.25611	-4.12875	-4.3	-4.15397	-4.05566	-3.67572	-3.9889	-4.0852	-3.98542	-3.88326	-4.05252	-3.86518	-3.60122	-3.92103	-4.02538	-4.03288	-3.81082	-3.70305	-3.61708	-3.7233	-3.85332	-3.65786	-3.6702
O43143;B4E0S6	O43143	Pre-mRNA-splicing factor ATP-dependent RNA helicase DHX15	DHX15	11.8513	+	0	0,000000443	31184	11087000000	178	90932	16	15	16	20.6	19.5	20.6	1629;1939;3032;3855;4518;6001;6011;6381;6599;8291;9523;13617;13618;13769;14550;17426;17574			866;867	68;655		Pre-mRNA-splicing factor ATP-dependent RNA helicase DHX15	DHX15	mRNA splicing, via spliceosome GO:0000398; RNA helicase activity GO:0003724; double-stranded RNA binding GO:0003725; ATP-dependent RNA helicase activity GO:0004004; protein binding GO:0005515; ATP binding GO:0005524; nucleus GO:0005634; U12-type spliceosomal complex GO:0005689; nucleolus GO:0005730; cytoplasm GO:0005737; mRNA processing GO:0006397; RNA splicing GO:0008380; response to toxic subst…	-5.93681	-5.8085	-5.72754	-6.31291	-5.57916	-5.67246	-5.57731	-5.66198	-5.64089	-5.5378	-5.81744	-5.84799	-5.19252	-5.32606	-5.28465	-4.90675	-5.13121	-5.08558	-5.04919	-4.94184	-5.22724	-4.93968	-4.94984
Q13151	Q13151	Heterogeneous nuclear ribonucleoprotein A0	HNRNPA0	11.8359	+	0	0,448	1007	21434000000	159	3084	9	9	9	33.1	33.1	33.1	1863;4210;4863;4864;8527;8560;8561;10313;12492	954	7				Heterogeneous nuclear ribonucleoprotein A0	HNRNPA0	nucleotide binding GO:0000166; mRNA splicing, via spliceosome GO:0000398; RNA binding GO:0003723; nucleus GO:0005634; nucleoplasm GO:0005654; mRNA processing GO:0006397; inflammatory response GO:0006954; gene expression GO:0010467; AU-rich element binding GO:0017091; protein kinase binding GO:0019901; intracellular ribonucleoprotein complex GO:0030529; response to lipopolysaccharide GO:0032496; R…	-3.73571	-3.93849	-3.99035	-3.75308	-4.39185	-4.11425	-4.74289	-4.56902	-4.42116	-3.49053	-3.85811	-3.81837	-4.05488	-4.0722	-3.98542	-3.73801	-4.20304	-3.79116	-3.98826	-3.97281	-3.84719	-3.91709	-3.63427
F8W6I7;A0A024RB53;A0A024RAZ7;P09651;A0A024RC46;Q0VAC0;Q6IPF2;F8VZ49;Q9BSM5;F8VTQ5;A0A024QZ98;Q32P51	F8W6I7	Heterogeneous nuclear ribonucleoprotein A1;Heterogeneous nuclear ribonucleoprotein A1, N-terminally processed;Heterogeneous nuclear ribonucleoprotein A1-like 2	HNRNPA1	11.8266	+	0	0,0000586	15328	47284000000	499	33155	21	21	21	61.2	61.2	61.2	1876;2919;3128;4831;4832;4859;4860;4861;4862;4931;6352;6353;6354;6413;7758;7904;8530;11403;12486;12487;13080;13311;13312;13466;13959	149	43	241;242;243	46;72;137		Heterogeneous nuclear ribonucleoprotein A1	HNRNPA1	nucleotide binding GO:0000166; nucleic acid binding GO:0003676; nucleoplasm GO:0005654; mRNA splicing, via spliceosome GO:0000398; single-stranded DNA binding GO:0003697; RNA binding GO:0003723; single-stranded RNA binding GO:0003727; protein binding GO:0005515; nucleus GO:0005634; spliceosomal complex GO:0005681; cytoplasm GO:0005737; mRNA processing GO:0006397; RNA export from nucleus GO:000640…	-4.86605	-5.12601	-5.13495	-5.08184	-5.02286	-4.55768	-4.37686	-4.68535	-4.50926	-4.53812	-4.42028	-4.67547	-4.34191	-4.62141	-4.44239	-4.44186	-4.55694	-4.50837	-4.61113	-4.5467	-4.5227	-4.50952	-4.38309
J3KQ96;E7ETY2;Q13428;H0YA99;B4DRA2	J3KQ96	Treacle protein	TCOF1	11.8262	+	0	0,000118	13665	406070000	14	14412	2	2	2	2.1	2.1	2.1	8199;16500						Treacle protein	TCOF1	nucleus GO:0005634, nucleolus GO:0005730, cytoplasm GO:0005737, skeletal system development GO:0001501, transporter activity GO:0005215, protein binding GO:0005515, transport GO:0006810, RNA binding GO:0003723	-9.57794	-9.84925	-9.72183	-9.89697	-9.56256	-9.35792	-9.73609	-9.81734	-9.5806	-9.5697	-8.35917	-8.97415	-8.68286	-9.18347	-8.87556	-8.18598	-8.8563	-9.3738	-8.16906	-8.46453	-8.77274	-7.95998	-8.29078
Q9Y5B9	Q9Y5B9	FACT complex subunit SPT16	SUPT16H	11.8215	+	0	0,00000279	24172	9181500000	110	11991	13	13	13	11.9	11.9	11.9	195;772;1595;1890;1891;3412;3413;10967;10977;11565;11765;16549;16550;16551			1497	203		FACT complex subunit SPT16	SUPT16H	protein binding GO:0005515; nucleus GO:0005634; nucleoplasm GO:0005654; chromosome GO:0005694; DNA replication GO:0006260; DNA repair GO:0006281; nucleosome disassembly GO:0006337; transcription from RNA polymerase II promoter GO:0006366; transcription elongation from RNA polymerase II promoter GO:0006368; positive regulation of DNA-templated transcription, elongation GO:0032786; RNA binding GO:0…	-7.35441	-6.76823	-7.39973	-7.10977	-7.82966	-6.94018	-6.61938	-6.51495	-7.58793	-7.3257	-6.17991	-7.2837	-5.66482	-5.90021	-5.57113	-5.22235	-5.4775	-5.55256	-6.01476	-6.37325	-6.38894	-6.23318	-5.85855
F8WA11;B7Z4E5;H0Y5T1;Q7Z460	F8WA11	CLIP-associating protein 1	CLASP1	11.8162	+	0	0	607336	270590000	20	16276	3	3	3	3.9	3.9	3.9	2364;6866;16493						CLIP-associating protein 1	CLASP1	kinetochore microtubule GO:0005828; cytoplasmic microtubule GO:0005881; kinetochore binding GO:0043515; microtubule plus-end binding GO:0051010; G2/M transition of mitotic cell cycle GO:0000086; microtubule cytoskeleton organization GO:0000226; kinetochore GO:0000776; condensed chromosome kinetochore GO:0000777; microtubule bundle formation GO:0001578; dystroglycan binding GO:0002162; protein bin…	-6.82232	-6.61332	-6.16672	-6.26631	-6.71253	-6.29255	-6.19503	-7.09919	-6.59338	-7.43853	-6.84582	-7.09683	1.02295	0.78017	0.34929	0.9887	0.28212	0.77044	0.1591	-0.4026	0.06664	-1.06481	0.10212
E9PKP7;A8K962;P17480;O00164;B4DNQ1;Q05BZ1;B4DLB0	E9PKP7	Nucleolar transcription factor 1	UBTF	11.7986	+	0	0,000000874	28446	6077000000	74	87435	10	10	10	15.2	15.2	15.2	2925;4294;4440;4441;4496;8756;10504;12072;12683;17459			457;458	159;377		Nucleolar transcription factor 1	UBTF	nucleolus GO:0005730, RNA polymerase I CORE element sequence-specific DNA binding GO:0001164, RNA polymerase I upstream control element sequence-specific DNA binding GO:0001165, fibrillar center GO:0001650, protein binding GO:0005515, nucleus GO:0005634, nucleoplasm GO:0005654, regulation of transcription from RNA polymerase I promoter GO:0006356, transcription from RNA polymerase I promoter GO:0…	-5.17742	-4.39831	-5.08598	-5.34838	-4.8543	-4.77198	-4.99407	-5.154	-5.09388	-4.87373	-4.71638	-5.12644	-3.8784	-4.12143	-4.03014	-3.88704	-3.7935	-4.05946	-4.24285	-4.45585	-4.53084	-4.31111	-4.11147
A7E2E1;Q9HBD4;B9EGQ8;A0A0A0MT49;P51532;A5D6X0;B3KNW7;B4E0F1;B4DSI8;Q59FZ6	A7E2E1	Transcription activator BRG1	SMARCA4	11.7875	+	0	0,0000000812	39103	1027500000	33	18464	8	8	8	0.6	0.6	0.6	801;2809;3538;5155;5432;5763;7014;16211						Transcription activator BRG1, SMARCA4 isoform 2	SMARCA4	ATP binding GO:0005524; regulation of transcription, DNA-templated GO:0006355; SWI/SNF complex GO:0016514; ATPase activity GO:0016887; histone binding GO:0042393; ATP-dependent chromatin remodeling GO:0043044; nucleus GO:0005634; nucleolus GO:0005730; negative regulation of transcription from RNA polymerase II promoter GO:0000122; nuclear chromatin GO:0000790; RNA polymerase II transcription coac…	-10.0741	-12.3746	-11.3908	-11.3623	-11.4423	-11.8707	-11.8297	-9.73598	-11.8974	-9.33134	-10.7724	-10.8486	-7.11402	-7.3335	-8.38061	-7.40226	-7.05694	-6.87694	-8.01065	-8.60024	-9.329	-8.27944	-7.87546
B7SBB1;G9I2H4;D5LTB3;D0EKE6;D0EKE4;C8CK05;C8CK04;C8CHN4;C0JXB9;C0JXB8;D0EKE5;A5JGZ4;O00170;D2CVN5;E9PMH2;D0EKE7	B7SBB1	AH receptor-interacting protein;Peptidyl-prolyl cis-trans isomerase	AIP	11.7768	+	0	0,0000280	17206	7208400000	92	37501	6	6	6	24.3	24.3	24.3	4804;11085;14928;15908;16213;16355						AH receptor-interacting protein	AIP	cytoplasm GO:0005737, protein folding GO:0006457, transcription coactivator activity GO:0003713, signal transducer activity GO:0004871, protein binding GO:0005515, nucleoplasm GO:0005654, cytosol GO:0005829, protein targeting to mitochondrion GO:0006626, xenobiotic metabolic process GO:0006805, signal transduction GO:0007165, transcription factor binding GO:0008134, regulation of protein kinase A…	-2.90434	-2.88027	-2.36967	-2.67319	-2.37494	-2.21457	-3.84476	-3.6782	-3.45373	-3.2286	-3.41928	-3.52058	-3.38413	-3.44112	-3.11894	-3.12468	-3.16148	-3.05955	-3.23862	-3.33589	-3.40469	-3.01492	-2.90165
B3KY04;Q96CX2	B3KY04	BTB/POZ domain-containing protein KCTD12	KCTD12	11.6882	+	0	0,00000414	22853	3044200000	58	3573	8	8	8	31.4	31.4	31.4	2636;2984;3882;8586;10366;10367;13305;13864;13865			544	63		BTB/POZ domain-containing protein KCTD12	KCTD12	cell junction GO:0030054, presynaptic membrane GO:0042734, RNA binding GO:0003723, postsynaptic membrane GO:0045211, protein homooligomerization GO:0051260, extracellular exosome GO:0070062	-6.26848	-6.31239	-7.43899	-6.06043	-8.56569	-8.63245	-3.41768	-3.94999	-3.7471	-4.04951	-2.3011	-4.78753	-6.13729	-6.59793	-6.21466	-6.13991	-6.14168	-5.75446	-6.17452	-6.08563	-5.85455	-6.34012	-5.62178
A0A024QZP6;Q9P0M6;Q9HA11;Q5SQT3	A0A024QZP6	Core histone macro-H2A;Core histone macro-H2A.2;Histone H2A	H2AFY2	11.6761	+	0	0,0000000731	39652	3847800000	78	40058	10	8	8	33.6	26.6	26.6	639;640;727;867;5658;5863;9730;13098;14173;15851						Histone H2A, Core histone macro-H2A.2	H2AFY2	nucleosome GO:0000786; DNA binding GO:0003677; nucleoplasm GO:0005654; protein heterodimerization activity GO:0046982; negative regulation of transcription from RNA polymerase II promoter GO:0000122; nuclear chromosome, telomeric region GO:0000784; nuclear chromatin GO:0000790; RNA polymerase II regulatory region sequence-specific DNA binding GO:0000977; Barr body GO:0001740; nucleosome assembly …	-11.1425	-8.69726	-12.2738	-8.67679	-10.9934	-10.9736	-11.5859	-12.7333	-10.5416	-12.4043	-9.45237	-9.11419	-6.10911	-5.98059	-6.03377	-6.10761	-5.90344	-5.92747	-6.32225	-5.32348	-5.55505	-5.3089	-6.44531
Q08211;Q58F26;Q6PJK6	Q08211	ATP-dependent RNA helicase A	DHX9	11.6704	+	0	0,00000131	26871	22903000000	351	14096	27	27	27	27.6	27.6	27.6	69;155;466;2344;3436;4455;4671;5076;7024;7114;7532;7568;7971;8044;8170;8479;8480;8649;9368;10790;10988;10997;12100;12551;15158;15374;15945;17625	944;945	242;438	1267	789		ATP-dependent RNA helicase A	DHX9	mRNA splicing, via spliceosome GO:0000398; RNA polymerase II transcription factor binding GO:0001085; osteoblast differentiation GO:0001649; DNA binding GO:0003677; RNA helicase activity GO:0003724; ATP-dependent DNA helicase activity GO:0004003; ATP-dependent RNA helicase activity GO:0004004; protein binding GO:0005515; ATP binding GO:0005524; nucleus GO:0005634; nucleoplasm GO:0005654; nucleolu…	-6.84068	-6.84292	-6.75914	-7.07132	-7.45888	-7.3129	-6.46241	-6.48157	-6.59196	-6.40054	-6.57036	-6.86538	-6.13349	-6.0579	-5.56431	-5.47481	-5.66483	-5.93684	-6.05784	-6.50985	-6.50887	-5.92011	-6.18641
Q5TZZ9;P04083;B5BU38;Q5T3N1	Q5TZZ9	Annexin;Annexin A1	ANXA1	11.6699	+	0	0,0854	2821	23623000000	328	38714	22	22	22	64.5	64.5	64.5	258;259;1175;1266;1267;1983;2075;2488;2540;4759;4965;5199;5585;5586;7626;10896;10897;11739;12998;13038;13039;15117;15118;16329	673;674	263;270	941	3		Annexin A1	ANXA1	DNA strand renaturation GO:0000733; cornified envelope GO:0001533; neutrophil homeostasis GO:0001780; phagocytic cup GO:0001891; adaptive immune response GO:0002250; monocyte chemotaxis GO:0002548; regulation of leukocyte migration GO:0002685; single-stranded DNA binding GO:0003697; single-stranded RNA binding GO:0003727; helicase activity GO:0004386; receptor binding GO:0005102; structural molec…	-3.03557	-3.30229	-3.99507	-3.30617	-2.942	-3.29544	-2.75588	-2.62226	-3.11035	-2.972	-3.54013	-2.35126	-8.30209	-4.43803	-5.03809	-1.16575	-4.55144	-4.86799	-2.95972	-3.389	-4.86295	-4.60099	-5.01961
A0A024R3Z2;B8ZZN6;P63165;B8ZZJ0;B9A032;G2XKQ0	A0A024R3Z2	Small ubiquitin-related modifier 1;Small ubiquitin-related modifier	SUMO1	11.6348	+	0	0,429	1053	1295000000	35	11557	3	3	3	34.7	34.7	34.7	4298;12963;16169						Small ubiquitin-related modifier 1	SUMO1	nucleus GO:0005634; nucleolus GO:0005730; nuclear membrane GO:0031965; heterochromatin GO:0000792; fibrillar center GO:0001650; XY body GO:0001741; protein binding GO:0005515; nuclear pore GO:0005643; nucleoplasm GO:0005654; cytoplasm GO:0005737; plasma membrane GO:0005886; DNA repair GO:0006281; double-strand break repair via nonhomologous end joining GO:0006303; transcription factor binding GO:…	-7.89819	-7.13958	-7.12533	-7.0696	-7.1505	-6.75839	-7.53849	-7.01082	-7.02666	-6.71171	-6.47053	-6.28749	-7.1018	-7.45629	-7.20769	-6.96392	-6.67376	-7.02904	-7.5096	-7.04	-6.98253	-6.88429	-6.83357
A8K6K1;A0A024QZG0;O75150;H3BP71;B4DMM1	A8K6K1	E3 ubiquitin-protein ligase BRE1B	RNF40	11.6132	+	0	0,0000155	18824	2678400000	25	11355	11	11	11	14.2	14.2	14.2	1148;3276;5909;6309;7101;7157;9186;9437;11673;11679;15380	5	69				E3 ubiquitin-protein ligase BRE1B	RNF40	zinc ion binding GO:0008270, ubiquitin ligase complex GO:0000151, mRNA 3'-UTR binding GO:0003730, protein binding GO:0005515, nucleus GO:0005634, nucleoplasm GO:0005654, cytosol GO:0005829, ubiquitin-dependent protein catabolic process GO:0006511, histone monoubiquitination GO:0010390, membrane GO:0016020, ligase activity GO:0016874, syntaxin-1 binding GO:0017075, extrinsic component of membrane …	-6.03421	-6.8127	-6.73133	-5.61971	-6.98321	-4.49307	-6.34512	-6.54937	-6.29645	-6.46195	-5.80057	-5.96922	-3.94062	-4.70824	-4.45661	-3.25556	-3.94873	-3.12581	-6.00886	-6.04413	-6.22272	-5.67445	-5.33762
Q53GG0;Q9UHB6;B4DN52;F8VQE1;F8VS07;B3KTW2	Q53GG0	LIM domain and actin-binding protein 1	LIMA1	11.6032	+	0	0,000000227	34149	56751000000	327	85253	26	26	26	40.1	40.1	40.1	2671;3572;3803;3824;5343;5678;5679;5778;5779;6207;7110;7641;7642;7719;9725;10312;10334;10993;13043;13044;13108;13625;13848;13885;16097;16098;17169;17590;17595	1026;1027;1028	164;390;393	1363;1364	508;618		LIM domain and actin-binding protein 1	LIMA1	cytoplasm GO:0005737, plasma membrane GO:0005886, focal adhesion GO:0005925, zinc ion binding GO:0008270, actin cytoskeleton GO:0015629, negative regulation of actin filament depolymerization GO:0030835, actin filament binding GO:0051015, actin filament bundle assembly GO:0051017, stress fiber GO:0001725, actin monomer binding GO:0003785, protein binding GO:0005515, brush border GO:0005903, ruffl…	-4.37603	-4.03281	-3.9258	-4.23127	-4.00475	-3.8993	-4.96823	-4.82028	-4.71179	-4.80799	-4.52391	-4.58377	-2.95091	-3.10632	-3.21416	-2.97958	-3.29164	-2.70534	-3.4861	-3.53982	-3.85715	-4.75033	-3.75135
B2RDE8;P51858;A8K8G0;B7Z958;B7Z525	B2RDE8	Hepatoma-derived growth factor	HDGF	11.5413	+	0	0,000660	10034	7972500000	91	26805	5	5	5	27.1	27.1	27.1	2580;2959;2979;6228;7611						Hepatoma-derived growth factor	HDGF	negative regulation of transcription from RNA polymerase II promoter GO:0000122; nucleotide binding GO:0000166; RNA polymerase II transcription corepressor activity GO:0001106; transcription corepressor binding GO:0001222; DNA binding GO:0003677; extracellular space GO:0005615; nucleoplasm GO:0005654; cytoplasm GO:0005737; transcription, DNA-templated GO:0006351; signal transduction GO:0007165; g…	-6.8465	-6.92769	-6.93238	-6.4514	-6.33801	-6.24502	-7.37578	-7.12957	-6.97132	-6.78431	-6.89705	-7.06477	-7.09101	-7.06318	-7.19243	-6.71472	-6.97669	-6.65328	-6.27655	-6.56719	-6.68791	-6.2003	-5.78848
E9PEC3;E7EUY3;E7ETT1;E9PDR0;Q59GV0;C9JQS9;E7EX59;P05166;B7Z8A8;E7ETT4;Q9HBR7;B7Z7U9;F8WBI9	E9PEC3	Propionyl-CoA carboxylase beta chain, mitochondrial	PCCB	11.5096	+	0	0,000000000393	76096	866520000	42	45421	5	5	5	15.1	15.1	15.1	4001;4902;7006;11110;14262						Propionyl-CoA carboxylase beta chain, mitochondrial	PCCB	ligase activity GO:0016874, acetyl-CoA carboxylase activity GO:0003989, fatty acid biosynthetic process GO:0006633, acetyl-CoA carboxylase complex GO:0009317, propionyl-CoA carboxylase activity GO:0004658, ATP binding GO:0005524, mitochondrion GO:0005739, mitochondrial matrix GO:0005759, cytosol GO:0005829, biotin metabolic process GO:0006768, short-chain fatty acid catabolic process GO:0019626	-9.66611	-10.4361	-9.57146	-8.72949	-10.5969	-9.69139	-9.26514	-9.29524	-11.7246	-11.1398	-10.2959	-10.0963	-6.03914	-6.35956	-6.54943	-6.61849	-6.74846	-6.75054	-5.89938	-5.47627	-6.19366	-5.92854	-6.0418
P22626;A0A087WUI2;A0A024RA28	P22626	Heterogeneous nuclear ribonucleoproteins A2/B1	HNRNPA2B1	11.5081	+	0	0,0481	3514	59350000000	489	37429	28	8	28	70.5	31.2	70.5	2917;2918;4848;4855;4856;4857;4858;4935;4936;4961;6268;6269;7759;7761;7906;8531;8532;8558;8559;9798;9799;11328;11329;11655;11803;12490;12491;13278;14908;17438	572	50	793;794;795;1059;1060	53;72;79;193;327		Heterogeneous nuclear ribonucleoproteins A2/B1	HNRNPA2B1	nucleotide binding GO:0000166; nucleic acid binding GO:0003676; negative regulation of transcription from RNA polymerase II promoter GO:0000122; mRNA splicing, via spliceosome GO:0000398; RNA binding GO:0003723; mRNA 3'-UTR binding GO:0003730; protein binding GO:0005515; nucleus GO:0005634; nucleoplasm GO:0005654; spliceosomal complex GO:0005681; cytoplasm GO:0005737; mRNA processing GO:0006397; …	-5.43516	-5.40848	-5.53441	-5.45271	-5.28787	-5.03473	-5.42252	-5.61234	-5.53839	-5.59203	-5.19102	-5.2312	-5.57796	-6.06072	-5.6797	-5.50872	-5.69607	-5.4156	-5.47336	-5.46601	-5.3065	-5.37414	-5.03712
Q15393;A8K6V3;B3KQH1;B3KM77	Q15393	Splicing factor 3B subunit 3	SF3B3	11.5081	+	0	0,00000000319	58911	7932800000	143	13558	16	16	16	16.9	16.9	16.9	680;1855;2593;4277;5822;7353;7583;9415;10065;11006;11608;11609;14174;15187;15443;16242			1345	447		Splicing factor 3B subunit 3	SF3B3	RNA splicing, via transesterification reactions GO:0000375; mRNA splicing, via spliceosome GO:0000398; RNA binding GO:0003723; protein binding GO:0005515; nucleus GO:0005634; nucleoplasm GO:0005654; spliceosomal complex GO:0005681; U12-type spliceosomal complex GO:0005689; nucleolus GO:0005730; mRNA processing GO:0006397; protein complex assembly GO:0006461; RNA splicing GO:0008380; small nuclear…	-6.89515	-6.27355	-6.56803	-6.60605	-6.42451	-7.07152	-6.34853	-6.23296	-6.15394	-6.66162	-6.25105	-6.48702	-5.15681	-5.39095	-5.42802	-5.21748	-4.97272	-4.92309	-5.50339	-5.56336	-5.75441	-5.43593	-5.34453
Q9UIU0;P54289;E7ERK3;Q9UDQ3	Q9UIU0	Voltage-dependent calcium channel subunit alpha-2/delta-1;Voltage-dependent calcium channel subunit alpha-2-1;Voltage-dependent calcium channel subunit delta-1	CACNA2D1	11.4939	+	0	0,0000000127	49637	1809500000	46	12531	6	6	6	6.9	6.9	6.9	916;4588;6670;12096;13892;17751						Voltage-dependent calcium channel subunit alpha-2/delta-1	CACNA2D1	voltage-gated calcium channel activity GO:0005245, plasma membrane GO:0005886, voltage-gated calcium channel complex GO:0005891, calcium ion transport GO:0006816, sarcoplasmic reticulum GO:0016529, metal ion binding GO:0046872, regulation of calcium ion transport GO:0051924, regulation of ventricular cardiac muscle cell membrane repolarization GO:0060307, calcium ion transport into cytosol GO:006…	-8.60666	-8.02878	-9.50556	-8.29948	-9.78336	-8.61822	-9.92723	-9.44316	-9.60246	-8.79148	-9.9577	-9.05527	-6.63504	-6.77312	-7.02333	-6.47965	-7.38048	-6.88341	-6.7719	-7.31383	-7.04295	-6.75323	-6.60347
Q15233;A8K525;C9JYS8	Q15233	Non-POU domain-containing octamer-binding protein	NONO	11.4888	+	0	0,827	0,318	36099000000	407	54231	19	18	18	38.2	38.2	38.2	173;1072;1073;1074;1896;1897;3393;3394;4009;4010;4178;4179;5098;8438;8564;10426;10427;10689;12155;12697;14606;14868;15866;15867			1332;1333;1334;1335;1336;1337;1338;1339;1340	132;269;277;298;384;387;389;393;441		Non-POU domain-containing octamer-binding protein	NONO	nucleotide binding GO:0000166; nucleic acid binding GO:0003676; mRNA splicing, via spliceosome GO:0000398; transcription regulatory region sequence-specific DNA binding GO:0000976; RNA polymerase II distal enhancer sequence-specific DNA binding GO:0000980; core promoter binding GO:0001047; chromatin binding GO:0003682; protein binding GO:0005515; nucleus GO:0005634; nucleoplasm GO:0005654; nucleo…	-5.20851	-5.22607	-4.71428	-4.74472	-4.30736	-4.02039	-4.91298	-4.82148	-4.9224	-4.9669	-4.39416	-5.10448	-4.85326	-4.90772	-4.78634	-4.52343	-4.65073	-4.57145	-4.92169	-5.03271	-5.04894	-4.77469	-4.51311
Q96IZ0	Q96IZ0	PRKC apoptosis WT1 regulator protein	PAWR	11.4707	+	0	0,0000000000197	109052	741580000	9	36567	1	1	1	4.4	4.4	4.4	17482						PRKC apoptosis WT1 regulator protein	PAWR	apoptotic process GO:0006915; negative regulation of transcription from RNA polymerase II promoter GO:0000122; transcription corepressor activity GO:0003714; actin binding GO:0003779; protein kinase C binding GO:0005080; protein binding GO:0005515; nucleus GO:0005634; cytoplasm GO:0005737; actin filament GO:0005884; plasma membrane GO:0005886; transcription, DNA-templated GO:0006351; protein phos…	-6.01363	-6.05402	-5.3669	-5.5079	-5.79116	-5.0536	-6.58924	-6.54558	-6.27249	-6.1291	-6.28716	-6.11513	-3.07709	-0.33979	-0.42212	-2.04456	-2.01662	-0.57569	0.05436	-0.24057	-0.57837	-1.28047	-0.76805
Q6FGE5;D3DV26;P60903	Q6FGE5	Protein S100-A10	S100A10	11.4649	+	0	0,0000000000000176	249144	830070000	14	11187	3	3	3	37.1	37.1	37.1	3986;3987;16431						Protein S100-A10	S100A10	membrane raft assembly GO:0001765, calcium ion binding GO:0005509, protein binding GO:0005515, vesicle budding from membrane GO:0006900, extrinsic component of plasma membrane GO:0019897, protein homodimerization activity GO:0042803, positive regulation of GTPase activity GO:0043547, ion channel binding GO:0044325, positive regulation of binding GO:0051099, protein heterotetramerization GO:005129…	-7.33547	-8.19268	-6.85137	-7.80213	-7.81459	-7.2683	-6.13603	-6.32654	-5.97355	-6.22952	-6.75258	-5.62593	-0.01553	0.61678	-0.58635	-1.55141	0.18135	-0.69664	0.40198	0.60759	-1.3692	-0.09782	0.30851
A0A087WV66;P46013	A0A087WV66	Antigen KI-67	MKI67	11.4455	+	0	0,00000000734	53155	2282600000	66	35862	16	16	16	7.9	7.9	7.9	1807;3126;4532;5805;7445;7446;7447;7448;8288;8301;9878;9879;11581;13184;15817;16095						Antigen KI-67	MKI67	chromosome, centromeric region GO:0000775; condensed chromosome GO:0000793; protein binding GO:0005515; ATP binding GO:0005524; nucleus GO:0005634; nucleolus GO:0005730; cytoplasm GO:0005737; DNA metabolic process GO:0006259; meiotic cell cycle GO:0051321; protein C-terminus binding GO:0008022; cell proliferation GO:0008283; response to organic cyclic compound GO:0014070; membrane GO:0016020; hya…	-10.6743	-10.58	-10.6731	-9.96494	-11.2586	-10.8704	-10.5477	-11.4116	-12.0061	-10.5673	-12.0459	-11.5631	-5.59657	-5.75367	-5.56376	-4.28532	-5.00153	-4.90621	-10.0227	-8.32313	-7.71819	-11.2108	-11.7548
Q15654;A0A0D9SFS2;Q68D94;F2ZC09;F2ZC06	Q15654	Thyroid receptor-interacting protein 6	TRIP6	11.421	+	0	0,000000000147	85642	5843500000	59	50287	4	4	4	15.3	15.3	15.3	5348;5556;11741;13930						Thyroid receptor-interacting protein 6	TRIP6	zinc ion binding GO:0008270; interleukin-1 receptor binding GO:0005149; protein binding GO:0005515; nucleus GO:0005634; cytoplasm GO:0005737; cytoskeleton GO:0005856; plasma membrane GO:0005886; focal adhesion GO:0005925; transcription, DNA-templated GO:0006351; regulation of transcription, DNA-templated GO:0006355; release of cytoplasmic sequestered NF-kappaB GO:0008588; kinase binding GO:001990…	0.39857	1.30314	1.39805	1.73218	0.75982	0.75586	0.07384	-0.15534	0.27914	1.21892	0.18923	0.64269	-4.39684	-3.73503	-4.12766	-5.28078	-5.84711	-5.81614	-6.34624	-5.87193	-3.20725	-7.41357	-7.34555
Q03164	Q03164	Histone-lysine N-methyltransferase 2A;MLL cleavage product N320;MLL cleavage product C180	KMT2A	11.3655	+	0	0,000260	11909	86341000	19	43176	1	1	1	0.6	0.6	0.6	10954						Histone-lysine N-methyltransferase 2A	KMT2A	DNA binding GO:0003677; nucleoplasm GO:0005654; cytoplasm GO:0005737; zinc ion binding GO:0008270; core promoter sequence-specific DNA binding GO:0001046; AT DNA binding GO:0003680; chromatin binding GO:0003682; DNA binding transcription factor activity GO:0003700; protein binding GO:0005515; nucleus GO:0005634; DNA methylation GO:0006306; transcription from RNA polymerase II promoter GO:0006366;…	-9.53244	-8.05095	-7.41575	-7.43056	-8.05953	-7.17015	-8.91766	-8.81136	-8.76351	-7.69305	-8.10418	-8.4436	-7.28513	-6.66993	-6.61751	-6.07761	-7.22299	-6.49193	-7.14622	-7.55602	-6.92589	-7.09648	-7.03871
B0AZS5;B4DM85;O00139;D6R9M0	B0AZS5	Kinesin-like protein;Kinesin-like protein KIF2A	KIF2A	11.3155	+	0	0,00000956	20208	2427400000	83	75028	5	5	5	9.8	9.8	9.8	1488;1803;4513;5488;17509						Kinesin-like protein KIF2A	KIF2A	microtubule motor activity GO:0003777; ATP binding GO:0005524; microtubule-based movement GO:0007018; microtubule binding GO:0008017; motor activity GO:0003774; protein binding GO:0005515; nucleus GO:0005634; nucleolus GO:0005730; centrosome GO:0005813; cytosol GO:0005829; kinesin complex GO:0005871; retrograde vesicle-mediated transport, Golgi to ER GO:0006890; mitotic spindle organization GO:00…	-4.6933	-4.37531	-4.11288	-4.87073	-4.65849	-4.20428	-4.00986	-4.16778	-3.73515	-3.88066	-3.67761	-3.48065	-4.97387	-5.15898	-4.74138	-4.25762	-4.75038	-4.78592	-4.83758	-5.29641	-5.39163	-4.76957	-4.85748
B3KR89;B9EGQ5;M0QXA7;O95785	B3KR89	Protein Wiz	WIZ	11.2802	+	0	0,0188	4704	285020000	39	62882	1	1	1	2.9	2.9	2.9	15231						Protein Wiz	WIZ	metal ion binding GO:0046872, protein binding GO:0005515, nucleus GO:0005634, positive regulation of nuclear cell cycle DNA replication GO:0010571, protein stabilization GO:0050821, extracellular exosome GO:0070062, protein heterotrimerization GO:0070208, SET domain binding GO:0070984	-7.18156	-6.23727	-6.26325	-6.42426	-6.28793	-6.29941	-7.01993	-7.02065	-6.72026	-6.39365	-6.02203	-7.45265	-6.31539	-6.89137	-6.40123	-5.96779	-6.19283	-6.34141	-5.97728	-5.9663	-6.28068	-5.85666	-6.14119
Q53HJ4;B2R7C5;P25205;Q8NHX6;B4DS46;B4DUQ9;J3KQ69	Q53HJ4	DNA helicase;DNA replication licensing factor MCM3	MCM3	11.2364	+	0	0,0000000511	41600	1910900000	62	9098	12	12	12	15.6	15.6	15.6	2228;3498;6582;8881;8882;13441;14186;14351;14907;15448;16735;17718	343;344	263;360				DNA replication licensing factor MCM3	MCM3	DNA binding GO:0003677; DNA helicase activity GO:0003678; ATP binding GO:0005524; nucleus GO:0005634; DNA replication initiation GO:0006270; DNA duplex unwinding GO:0032508; MCM complex GO:0042555; G1/S transition of mitotic cell cycle GO:0000082; nuclear chromosome, telomeric region GO:0000784; protein binding GO:0005515; nucleoplasm GO:0005654; alpha DNA polymerase:primase complex GO:0005658; c…	-9.1839	-9.91815	-10.57	-9.59454	-9.60657	-11.3936	-9.26804	-10.4212	-11.3795	-10.1072	-9.24181	-10.3699	-7.21114	-7.88781	-6.95691	-6.97594	-6.81511	-6.94115	-7.30834	-7.50578	-7.59906	-7.4572	-7.79603
A8K3M9;Q13242;H0YIB4;S4R3G0;B4DFT9	A8K3M9	Serine/arginine-rich splicing factor 9	SRSF9	11.2114	+	0	0,00000716	21119	1255700000	29	25514	6	6	6	26.7	26.7	26.7	2170;2406;3384;4082;7432;13301						Serine/arginine-rich-splicing factor 9, Serine/arginine-rich splicing factor 9	SRSF9	nucleotide binding GO:0000166; nucleic acid binding GO:0003676; mRNA splicing, via spliceosome GO:0000398; protein binding GO:0005515; nucleoplasm GO:0005654; nucleolus GO:0005730; termination of RNA polymerase II transcription GO:0006369; mRNA splice site selection GO:0006376; mRNA processing GO:0006397; RNA export from nucleus GO:0006405; mRNA export from nucleus GO:0006406; mRNA 3'-end process…	-6.71155	-6.33436	-6.72511	-6.98948	-6.47816	-5.88327	-7.23027	-7.25317	-7.35871	-7.30026	-6.6455	-6.74479	-6.10528	-6.34984	-6.02991	-5.99992	-6.16807	-6.19052	-6.06165	-6.07348	-6.04269	-5.90162	-5.72932
Q14690;B4DH82;B4DES7	Q14690	Protein RRP5 homolog	PDCD11	11.1807	+	0	0,0000237	17645	372950000	17	2087	4	4	4	2.2	2.2	2.2	1286;7842;8697;17540						Protein RRP5 homolog	PDCD11	RNA binding GO:0003723, protein binding GO:0005515, nucleus GO:0005634, nucleoplasm GO:0005654, nucleolus GO:0005730, cytosol GO:0005829, rRNA processing GO:0006364, mRNA processing GO:0006397, transcription factor binding GO:0008134, small-subunit processome GO:0032040, RNA binding GO:0003723	-10.2386	-11.0161	-10.1775	-10.8966	-10.944	-9.75691	-11.4828	-10.9134	-11.834	-11.574	-10.9428	-10.5326	-9.9368	-8.66795	-8.14196	-9.43511	-9.31258	-8.81124	-10.1271	-10.3832	-10.3933	-10.0654	-10.5062
E9PBS1;A0A024RD93;P22234;B4DGX3;D6RF62	E9PBS1	Multifunctional protein ADE2;Phosphoribosylaminoimidazole-succinocarboxamide synthase;Phosphoribosylaminoimidazole carboxylase	PAICS	11.1805	+	0	0	324483	27429000000	193	45651	12	12	12	27.4	27.4	27.4	515;1654;1655;2598;2599;3379;3931;6634;11004;14844;16423;17051	183	281				Multifunctional protein ADE2	PAICS	phosphoribosylaminoimidazolesuccinocarboxamide synthase activity GO:0004639, ATP binding GO:0005524, 'de novo' IMP biosynthetic process GO:0006189, phosphoribosylaminoimidazole carboxylase activity GO:0004638, protein binding GO:0005515, cytosol GO:0005829, purine nucleobase biosynthetic process GO:0009113, purine ribonucleoside monophosphate biosynthetic process GO:0009168, membrane GO:0016020, …	-3.62844	-3.56045	-3.75152	-3.82742	-3.62504	-3.40763	-2.9843	-2.9819	-2.80473	-2.68263	-2.74469	-2.88151	-5.10807	-5.207	-4.97166	-4.73353	-5.04768	-5.04249	-4.88404	-4.79419	-5.04287	-4.99941	-4.68744
P52701;A0A087WWJ1;Q1L838	P52701	DNA mismatch repair protein Msh6	MSH6	11.1736	+	0	0,00000291	24028	3144200000	53	15278	11	11	11	10.3	10.3	10.3	13;3046;3853;6519;8151;8152;11453;14944;15901;16128;17629	879	1337				DNA mismatch repair protein Msh6	MSH6	ATP binding GO:0005524, mismatch repair GO:0006298, mismatched DNA binding GO:0030983, nuclear chromosome GO:0000228, meiotic mismatch repair GO:0000710, nuclear chromatin GO:0000790, chromatin binding GO:0003682, protein binding GO:0005515, nucleoplasm GO:0005654, cytoplasm GO:0005737, Golgi apparatus GO:0005794, plasma membrane GO:0005886, DNA repair GO:0006281, reciprocal meiotic recombination…	-9.30053	-8.53697	-8.58715	-8.56485	-8.55874	-9.53514	-8.98671	-9.67954	-10.8228	-8.81377	-8.05317	-7.42691	-5.61193	-5.18184	-4.76973	-5.48692	-5.57179	-6.77494	-6.15566	-6.46612	-8.14049	-7.08446	-7.41004
Q4LE43;P19174;B4DMA3;Q9UFY1	Q4LE43	Phosphoinositide phospholipase C;1-phosphatidylinositol 4,5-bisphosphate phosphodiesterase gamma-1	PLCG1	11.1635	+	0	0,00304	7381	5281500000	61	1613	7	7	7	5.1	5.1	5.1	2347;6504;7191;9653;10495;13194;17634			1042	872		1-phosphatidylinositol 4,5-bisphosphate phosphodiesterase gamma-1; Phosphoinositide phospholipase C	PLCG1	phosphatidylinositol phospholipase C activity GO:0004435; intracellular GO:0005622; intracellular signal transduction GO:0035556; activation of MAPKK activity GO:0000186; in utero embryonic development GO:0001701; ruffle GO:0001726; phospholipase C activity GO:0004629; signal transducer activity, downstream of receptor GO:0005057; neurotrophin TRKA receptor binding GO:0005168; calcium ion binding…	-4.39299	-3.58852	-3.91512	-4.23701	-5.7357	-3.13623	-2.79407	-2.94136	-3.38827	-2.96315	-2.1993	-3.00483	-4.34764	-4.01327	-3.5158	-3.37395	-3.70874	-3.33352	-4.52647	-4.59683	-4.57829	-4.32816	-3.90816
Q6P2Q9;B4DK16	Q6P2Q9	Pre-mRNA-processing-splicing factor 8	PRPF8	11.1293	+	0	0,00000000143	65040	1358200000	32	2736	9	9	9	5.4	5.4	5.4	368;1299;6051;9366;12627;13262;14361;14518;17058						Pre-mRNA-processing-splicing factor 8	PRPF8	mRNA splicing, via spliceosome GO:0000398; RNA binding GO:0003723; spliceosomal complex GO:0005681; U6 snRNA binding GO:0017070; U5 snRNA binding GO:0030623; spliceosomal tri-snRNP complex assembly GO:0000244; RNA splicing, via transesterification reactions GO:0000375; second spliceosomal transesterification activity GO:0000386; protein binding GO:0005515; nucleus GO:0005634; nucleoplasm GO:00056…	-11.4553	-11.6413	-11.9966	-12.0764	-11.9199	-12.549	-11.828	-10.8513	-10.7909	-10.5681	-12.1615	-12.3959	-8.52843	-8.70731	-8.08719	-8.01608	-8.29629	-8.63734	-10.0364	-10.3771	-9.7006	-10.4658	-10.1583
Q59G16;A0A024RB22;F8VXC8;Q8TAQ2;B4DF22	Q59G16	SWI/SNF complex subunit SMARCC2	SMARCC2	11.1239	+	0	0,000000128	36790	6301700000	73	12738	14	10	14	11.9	9.4	11.9	2446;5784;5785;10481;11019;12720;12788;12856;13688;15020;15021;15134;17279;17740			244	931		SWI/SNF complex subunit SMARCC2	SMARCC2	DNA binding GO:0003677; nucleoplasm GO:0005654; chromatin remodeling GO:0006338; regulation of transcription from RNA polymerase II promoter GO:0006357; SWI/SNF superfamily-type complex GO:0070603; negative regulation of transcription from RNA polymerase II promoter GO:0000122; nuclear chromatin GO:0000790; transcription coactivator activity GO:0003713; protein binding GO:0005515; nucleosome disa…	-6.23346	-6.16324	-6.12452	-6.94652	-6.69278	-6.77065	-6.54257	-6.25094	-6.85147	-6.99089	-6.11976	-6.95845	-4.95775	-5.21579	-5.17534	-5.57951	-5.30845	-5.74024	-5.14319	-5.13839	-5.16379	-5.25801	-5.43329
J3KTL2;Q07955;Q59FA2;A8K1L8;J3QQV5;J3KSW7	J3KTL2	Serine/arginine-rich splicing factor 1	SRSF1	11.1234	+	0	0,000000902	28303	2528000000	62	28329	9	9	9	31.6	31.6	31.6	2402;2414;2415;2439;2999;7431;13229;14833;17373	576;577	16;148				Serine/arginine-rich-splicing factor 1, Serine/arginine-rich splicing factor 1	SRSF1	nucleotide binding GO:0000166; nucleic acid binding GO:0003676; alternative mRNA splicing, via spliceosome GO:0000380; mRNA 5'-splice site recognition GO:0000395; mRNA splicing, via spliceosome GO:0000398; in utero embryonic development GO:0001701; RNA binding GO:0003723; mRNA binding GO:0003729; protein binding GO:0005515; nucleus GO:0005634; nucleoplasm GO:0005654; cytoplasm GO:0005737; termina…	-8.705	-8.26421	-8.61646	-9.04352	-8.66994	-7.62816	-8.14242	-8.55255	-8.27746	-9.47581	-8.75798	-7.94017	-7.10855	-7.49217	-7.13975	-7.09986	-7.23207	-7.06431	-6.98969	-6.7876	-7.26313	-6.9503	-6.82732
A6NFI3	A6NFI3	Zinc finger protein 316	ZNF316	11.1182	+	0	0,0000000239	45796	795800000	13	10844	2	2	2	3.3	3.3	3.3	4693;13175						Zinc finger protein 316	ZNF316	nucleic acid binding GO:0003676; intracellular GO:0005622; regulation of transcription, DNA-templated GO:0006355; DNA binding GO:0003677; nucleus GO:0005634; transcription, DNA-templated GO:0006351; metal ion binding GO:0046872	-8.28288	-9.92419	-8.87618	-7.73083	-8.85475	-8.80466	-8.0225	-6.03317	-7.40676	-9.93041	-6.87475	-7.89304	-5.19292	-4.71415	-4.6289	-4.50487	-4.43189	-4.57852	-4.71634	-4.90501	-4.43383	-4.19873	-4.37223
B1AHB1;Q53FG5;B1AHB0;A8K521;P33992;B4DQ39;B3KVF0;Q59F49;B4DVK5	B1AHB1	DNA helicase;DNA replication licensing factor MCM5	MCM5	11.1162	+	0	0,000000389	31741	3672400000	54	77592	12	12	12	25.3	25.3	25.3	3992;8040;8550;9484;9545;10494;11529;12479;12480;12610;13116;13346;14024			423;424	141;336		DNA replication licensing factor MCM5, DNA helicase	MCM5	DNA helicase activity GO:0003678; chromatin binding GO:0003682; DNA replication origin binding GO:0003688; ATP binding GO:0005524; nucleus GO:0005634; DNA replication initiation GO:0006270; DNA duplex unwinding GO:0032508; MCM complex GO:0042555; nucleoplasm GO:0005654; cell division GO:0051301; G1/S transition of mitotic cell cycle GO:0000082; nuclear chromosome, telomeric region GO:0000784; pro…	-7.80605	-7.702	-9.26266	-7.70319	-7.84408	-7.03842	-7.99145	-7.41179	-7.21324	-7.63769	-8.79087	-7.66154	-5.57007	-5.56203	-4.62918	-5.1457	-5.75268	-5.2517	-4.66155	-6.06744	-5.96713	-6.167	-6.07674
B7Z879;Q658K0;Q53FX3;A0A087WXL6;Q9H270;A0A0G2JS92	B7Z879	Vacuolar protein sorting-associated protein 11 homolog	VPS11	11.1161	+	0	0,00000000110	67183	725660000	15	10737	2	2	2	2.4	2.4	2.4	9850;9887						Vacuolar protein sorting 11 (Yeast), isoform CRA_a; Vacuolar protein sorting-associated protein 11 homolog	VPS11	early endosome GO:0005769; actin filament GO:0005884; intracellular protein transport GO:0006886; zinc ion binding GO:0008270; vesicle-mediated transport GO:0016192; AP-3 adaptor complex GO:0030123; CORVET complex GO:0033263; toxin transport GO:1901998; intracellular GO:0005622; nucleotide binding GO:0000166; protein binding GO:0005515; lysosome GO:0005764; lysosomal membrane GO:0005765; endosome…	-5.80854	-6.20472	-5.60889	-5.74502	-5.34004	-5.17473	-3.40763	-3.66389	-3.767	-3.52138	-3.60617	-3.65146	-4.90687	-5.0129	-5.05583	-4.72099	-4.46311	-4.48964	-4.60498	-4.8666	-5.03824	-4.73839	-4.54898
P05023;B7Z3V1	P05023	Sodium/potassium-transporting ATPase subunit alpha-1	ATP1A1	11.0704	+	0	0,0000000367	43350	12144000000	209	11289	17	17	17	18.5	18.5	18.5	1756;1801;1802;5105;5607;8818;9349;9721;11082;11345;11853;11854;13810;15261;15772;16193;16194;17437	683;684	249;705	955	615		Sodium/potassium-transporting ATPase subunit alpha-1	ATP1A1	regulation of the force of heart contraction GO:0002026, regulation of sodium ion transport GO:0002028, sodium:potassium-exchanging ATPase activity GO:0005391, protein binding GO:0005515, ATP binding GO:0005524, endosome GO:0005768, endoplasmic reticulum GO:0005783, Golgi apparatus GO:0005794, plasma membrane GO:0005886, sodium:potassium-exchanging ATPase complex GO:0005890, caveola GO:0005901, c…	-6.71962	-7.11147	-6.77019	-6.75534	-6.64657	-6.33602	-6.47033	-6.47402	-6.55016	-5.9043	-6.15302	-6.76778	-5.41888	-5.28927	-4.92536	-4.88266	-4.92078	-4.85421	-5.96644	-6.06259	-5.93712	-5.92821	-5.3738
Q8IVF2	Q8IVF2	Protein AHNAK2	AHNAK2	11.0691	+	0	0,0000360	16560	2754200000	99	61662	13	13	13	8.6	8.6	8.6	1194;1680;4919;6819;7235;8408;8485;10730;14523;14901;15333;15807;15808			1395	799		Protein AHNAK2	AHNAK2	protein binding GO:0005515, nucleus GO:0005634, cytoplasm GO:0005737, plasma membrane GO:0005886, Z disc GO:0030018, T-tubule GO:0030315, cytoplasmic vesicle membrane GO:0030659, sarcolemma GO:0042383, costamere GO:0043034, plasma membrane repair GO:0001778	-8.29413	-8.04987	-8.11451	-8.70372	-9.05798	-7.99904	-8.21007	-8.1083	-8.27631	-8.77426	-8.3376	-7.70612	-7.7404	-7.78267	-8.14533	-7.56578	-10.369	-7.98415	-9.50908	-10.2887	-10.8645	-12.4857	-11.0608
Q5U077;P07195;A8MW50	Q5U077	L-lactate dehydrogenase;L-lactate dehydrogenase B chain	LDHB	11.0662	+	0	0,000000000000832	157874	102000000000	354	36638	16	14	14	3.8	32.6	32.6	5264;5265;7283;7375;7376;8769;8892;8893;10850;12154;12821;12822;12823;13474;13475;16171	653	164				L-lactate dehydrogenase, L-lactate dehydrogenase B chain	LDHB	L-lactate dehydrogenase activity GO:0004459; carbohydrate metabolic process GO:0005975; carboxylic acid metabolic process GO:0019752; oxidation-reduction process GO:0055114; oxidoreductase activity, acting on the CH-OH group of donors, NAD or NADP as acceptor GO:0016616; protein binding GO:0005515; cytoplasm GO:0005737; mitochondrion GO:0005739; cytosol GO:0005829; lactate metabolic process GO:00…	-3.78138	-3.19225	-3.10049	-3.2517	-3.03583	-3.10883	-2.82356	-2.93545	-2.6419	-2.62656	-2.7041	-2.15235	-4.76881	-5.10528	-4.94603	-4.87853	-4.7528	-4.98946	-4.64894	-4.65666	-4.49974	-4.53306	-4.7261
Q6IAU5;B2R665;O15355;B4DDC8;B3KXL8;Q96IN7	Q6IAU5	Protein phosphatase 1G	PPM1G	11.0443	+	0	0,000000118	37262	14552000000	140	59271	16	15	16	41.6	39.7	41.6	986;1002;1957;2145;3167;3428;5126;5531;9892;11171;11275;12037;13228;15553;17536	338;339	241;351				Protein phosphatase 1G	PPM1G	protein serine/threonine phosphatase activity GO:0004722, protein binding GO:0005515, nucleus GO:0005634, nucleoplasm GO:0005654, cytoplasm GO:0005737, protein dephosphorylation GO:0006470, cell cycle arrest GO:0007050, membrane GO:0016020, peptidyl-threonine dephosphorylation GO:0035970, metal ion binding GO:0046872	-5.66353	-5.80732	-5.83699	-5.85565	-6.04544	-6.44894	-6.35256	-6.09641	-6.1002	-6.28373	-5.81884	-6.71274	-4.86581	-5.13607	-5.20196	-5.03243	-4.77789	-4.87515	-5.18825	-5.36137	-5.35495	-5.30385	-4.92385
Q6IAP9;Q5T1M7;Q59EL4;O43172;B2R7V4	Q6IAP9	U4/U6 small nuclear ribonucleoprotein Prp4	PRPF4	11.0317	+	0	0,000000000384	76334	3132900000	40	58306	9	9	9	25.7	25.7	25.7	647;1055;1315;4995;7852;10073;11122;11687;11938						U4/U6 small nuclear ribonucleoprotein Prp4	PRPF4	RNA splicing, via transesterification reactions GO:0000375; mRNA splicing, via spliceosome GO:0000398; protein binding GO:0005515; nucleus GO:0005634; nucleoplasm GO:0005654; spliceosomal complex GO:0005681; RNA processing GO:0006396; RNA splicing GO:0008380; Cajal body GO:0015030; nuclear speck GO:0016607; U6 snRNA binding GO:0017070; U4 snRNA binding GO:0030621; U4/U6 x U5 tri-snRNP complex GO:…	-6.01101	-6.17955	-6.00749	-6.65208	-6.67033	-7.23777	-6.53724	-6.72109	-6.3998	-6.92408	-7.09424	-6.48999	-4.84308	-4.6039	-4.6232	-4.93544	-4.78554	-4.7403	-4.84121	-4.96911	-4.6558	-4.84652	-4.9002
Q15149;D3DWL0	Q15149	Plectin	PLEC	11.0285	+	0	0,0000000000704	93679	56654000000	859	53178	133	126	133	33.3	31.9	33.3	126;442;512;527;677;718;735;917;1134;1357;1366;1368;1413;1443;1489;1493;1733;1886;1953;2044;2108;2134;2210;2266;2370;2550;2616;2645;2840;3417;3496;3693;3793;4248;4296;4442;4724;4845;4846;4914;5204;5227;5274;5676;5697;5701;5715;5727;6139;6609;7219;7872;8034;8093;8173;8237;8297;8397;8464;8642;8885;8886;8992;9007;9019;9020;9021;9022;9066;9151;9464;9517;9622;9633;9640;9647;9780;9785;9788;9790;9897;99…	981;982;983;984;985;986;987;988	1122;1136;3110;3295;3299;3336;3667;4494	1329;1330;1331	399;2689;3923		Plectin	PLEC	actin binding GO:0003779, cytoskeleton GO:0005856, cytoskeletal protein binding GO:0008092, protein binding GO:0005515, cytoplasm GO:0005737, cytosol GO:0005829, plasma membrane GO:0005886, brush border GO:0005903, focal adhesion GO:0005925, structural constituent of muscle GO:0008307, sarcoplasm GO:0016528, hemidesmosome GO:0030056, ankyrin binding GO:0030506, hemidesmosome assembly GO:0031581, …	-6.60605	-6.59727	-6.58091	-6.61153	-6.56078	-6.28583	-6.50567	-6.78192	-6.66267	-6.74537	-6.5748	-6.81344	-5.3065	-5.21926	-4.93732	-4.80475	-5.04856	-5.08211	-6.0142	-6.20389	-6.08867	-5.76708	-5.77784
Q6ZNA0;A8K5A9;F8W6Y9;A0A0C4DFQ3;Q7Z7L9	Q6ZNA0	Zinc finger and SCAN domain-containing protein 2	ZSCAN2	11.0082	+	0	0,00136	8729	182040000	13	52537	2	2	2	0.6	0.6	0.6	9502;13159						Zinc finger and SCAN domain-containing protein 2	ZSCAN2	nucleic acid binding GO:0003676; DNA binding transcription factor activity GO:0003700; nucleus GO:0005634; transcription, DNA-templated GO:0006351; regulation of transcription, DNA-templated GO:0006355; metal ion binding GO:0046872; RNA polymerase II regulatory region sequence-specific DNA binding GO:0000977; multicellular organism development GO:0007275; spermatogenesis GO:0007283; cell differen…	-3.53339	-5.68852	-2.6507	-3.40521	-4.4261	-4.09614	-5.14425	-5.92211	-5.72329	-4.80878	-6.66198	-5.87834	-4.64445	-4.11485	-4.05745	-3.48726	-3.86448	-3.76512	-4.74058	-4.92947	-4.32616	-4.10835	-4.54612
J3KTA4;B5BUE6;P17844;B4DNG2;B4DN41;Q7Z2V5;Q59E92	J3KTA4	Probable ATP-dependent RNA helicase DDX5	DDX5	10.9797	+	0	0,00283	7505	27442000000	365	69086	28	18	18	41.7	30.3	30.3	1328;3429;4560;4928;5161;5381;5596;5820;7302;7706;8002;8003;9175;9260;9261;9262;9263;10519;10520;10521;10522;11033;11034;12269;12335;12413;14089;14689;14821;15016;15386;17164	457;458;459	191;200;221	352;353;647;648;649;650	253;256;277;333;337;369		Probable ATP-dependent RNA helicase DDX5	DDX5	nucleic acid binding GO:0003676; ATP binding GO:0005524; RNA helicase activity GO:0003724; nucleoplasm GO:0005654; mRNA processing GO:0006397; negative regulation of transcription from RNA polymerase II promoter GO:0000122; regulation of alternative mRNA splicing, via spliceosome GO:0000381; mRNA splicing, via spliceosome GO:0000398; transcription coactivator activity GO:0003713; ATP-dependent RN…	-5.22563	-5.15807	-5.34434	-5.25751	-5.09767	-5.16742	-5.25877	-5.53121	-5.21766	-4.97937	-4.9605	-5.47751	-4.86751	-5.0694	-4.94509	-4.7969	-5.07243	-4.93872	-5.2319	-5.39899	-5.53743	-5.52577	-5.24523
Q14258;Q59GW5;D3DTY9	Q14258	E3 ubiquitin/ISG15 ligase TRIM25	TRIM25	10.9747	+	0	0,00398	6954	16789000000	139	70973	12	12	12	21.4	21.4	21.4	1090;1091;3660;5042;5084;7115;7966;9486;11542;12409;15900;16365	964	70				E3 ubiquitin/ISG15 ligase TRIM25	TRIM25	DNA binding transcription factor activity GO:0003700, ubiquitin-protein transferase activity GO:0004842, protein binding GO:0005515, nucleoplasm GO:0005654, cytoplasm GO:0005737, cytosol GO:0005829, protein monoubiquitination GO:0006513, zinc ion binding GO:0008270, viral process GO:0016032, acid-amino acid ligase activity GO:0016881, translesion synthesis GO:0019985, negative regulation of type …	-4.11095	-3.64746	-3.39587	-3.80398	-3.79392	-3.25082	-4.14295	-3.81172	-3.67791	-3.50425	-3.46463	-3.49505	-3.58321	-3.75611	-3.65657	-3.19075	-3.53489	-3.37506	-3.09356	-3.37156	-3.25202	-3.0889	-3.0527
O43390;B4DMB1;Q0VGD6;B2R7W4;Q6MZS5;B4DT28;B4DMD1	O43390	Heterogeneous nuclear ribonucleoprotein R	HNRNPR	10.9383	+	0	0,0688	3074	22979000000	277	70942	23	17	23	33.6	26.1	33.6	690;2677;2907;3646;4841;7773;8019;8264;8566;8901;9301;9302;9303;11188;12837;13160;14088;14700;14701;14839;14930;14931;15581;16855;17394	609;610	99;292	873;874	197;198		Heterogeneous nuclear ribonucleoprotein R	HNRPR	nucleotide binding GO:0000166; nucleic acid binding GO:0003676; viral nucleocapsid GO:0019013; intracellular ribonucleoprotein complex GO:0030529; mRNA splicing, via spliceosome GO:0000398; RNA binding GO:0003723; mRNA 3'-UTR binding GO:0003730; protein binding GO:0005515; nucleoplasm GO:0005654; spliceosomal complex GO:0005681; endoplasmic reticulum GO:0005783; mRNA processing GO:0006397; circad…	-5.73232	-5.94197	-5.91457	-6.15803	-5.85043	-5.75925	-5.66054	-5.80445	-5.63979	-5.3305	-5.315	-5.78643	-5.6329	-5.76323	-5.60742	-5.63531	-5.86573	-5.84535	-5.95812	-5.80506	-5.58611	-5.89935	-5.47512
E9PF16;B4DTB9;Q96CM8	E9PF16	Acyl-CoA synthetase family member 2, mitochondrial	ACSF2	10.9295	+	0	0,0670	3109	3511900000	81	63652	5	5	5	12.9	12.9	12.9	4696;4927;6890;8928;16682						Acyl-CoA synthetase family member 2, mitochondrial	ACSF2	catalytic activity GO:0003824, metabolic process GO:0008152, acyl-CoA ligase activity GO:0003996, protein binding GO:0005515, ATP binding GO:0005524, mitochondrial matrix GO:0005759, fatty acid metabolic process GO:0006631, long-chain fatty-acyl-CoA biosynthetic process GO:0035338	-5.73913	-5.35882	-4.94745	-5.26389	-4.88707	-4.85085	-4.7873	-5.21356	-4.87862	-4.68464	-4.49322	-4.79536	-4.99497	-5.32489	-4.42353	-4.27456	-4.39778	-4.21476	-4.84478	-5.01892	-4.86979	-4.69395	-4.47803
E5KNY5;P42704;B4DSR0	E5KNY5	Leucine-rich PPR motif-containing protein, mitochondrial	LRPPRC	10.9271	+	0	0,0126	5244	32295000000	329	1579	34	34	34	26.4	26.4	26.4	278;610;611;1213;2929;3383;6555;7005;7385;7680;8259;8590;8771;8817;8975;9449;9943;10266;10267;10552;11522;11603;12428;12991;13232;13790;14328;14834;15444;15469;15972;16149;16212;17080;17223	528;529	113;208	728	258		Leucine-rich PPR motif-containing protein, mitochondrial	LRPPRC	mitochondrion GO:0005739; condensed nuclear chromosome GO:0000794; negative regulation of mitochondrial RNA catabolic process GO:0000961; single-stranded DNA binding GO:0003697; RNA binding GO:0003723; protein binding GO:0005515; nucleus GO:0005634; nuclear inner membrane GO:0005637; nuclear outer membrane GO:0005640; nucleoplasm GO:0005654; cytoskeleton GO:0005856; microtubule GO:0005874; transc…	-6.01614	-5.59059	-5.57296	-5.73776	-5.80945	-6.05528	-5.55874	-5.66464	-5.70757	-5.59593	-5.48003	-5.91378	-5.99088	-6.08244	-5.68517	-5.52152	-5.76617	-5.69565	-5.5472	-5.50497	-5.51155	-5.56581	-5.22501
A0A0C4DGQ6;A0A024RC37;Q96P16	A0A0C4DGQ6	Regulation of nuclear pre-mRNA domain-containing protein 1A	RPRD1A	10.9207	+	0	0,000000120	37125	779320000	11	32916	3	3	3	12.5	12.5	12.5	1138;12838;16483						Regulation of nuclear pre-mRNA domain-containing protein 1A	RPRD1A	protein binding GO:0005515; nucleoplasm GO:0005654; DNA-directed RNA polymerase II, holoenzyme GO:0016591; snRNA transcription from RNA polymerase II promoter GO:0042795; dephosphorylation of RNA polymerase II C-terminal domain GO:0070940	-6.76923	-6.64255	-6.8645	-6.30105	-5.91549	-5.82528	-8.02247	-7.87429	-8.28767	-7.73809	-7.79533	-7.81943	-6.76133	-5.63587	-6.05753	-5.38019	-6.35213	-5.87156	-5.53263	-5.14859	-5.24413	-6.41784	-5.33468
Q9BR63;Q9NSD9;A8K666;B7ZB32	Q9BR63	Phenylalanine--tRNA ligase beta subunit	FARSB	10.9129	+	0	0,00341	7198	5682600000	87	657	9	9	9	15.9	15.9	15.9	92;1529;2776;5247;8724;8816;13335;15360;16054						Phenylalanine--tRNA ligase beta subunit	FARSB	magnesium ion binding GO:0000287, RNA binding GO:0003723, phenylalanine-tRNA ligase activity GO:0004826, ATP binding GO:0005524, cytoplasm GO:0005737, cytosol GO:0005829, translation GO:0006412, tRNA aminoacylation for protein translation GO:0006418, phenylalanyl-tRNA aminoacylation GO:0006432, phenylalanine-tRNA ligase complex GO:0009328, membrane GO:0016020	-5.07257	-5.29922	-5.17776	-5.12687	-4.70348	-4.48556	-4.78897	-5.03662	-4.64619	-4.75629	-4.67069	-4.87518	-4.92661	-5.07893	-4.69662	-4.58604	-4.63936	-4.59343	-4.44668	-4.58449	-4.61881	-4.39972	-4.15217
Q99714;Q5H928	Q99714	3-hydroxyacyl-CoA dehydrogenase type-2	HSD17B10	10.9086	+	0	0,00000000451	56524	14369000000	262	26923	9	9	9	50.6	50.6	50.6	2542;4951;4952;5267;5437;8604;9908;9909;9958;9959;16339;16340			1425;1426;1427	123;136;178		3-hydroxyacyl-CoA dehydrogenase type-2	HSD17B10	amyloid-beta binding GO:0001540, 3-hydroxyacyl-CoA dehydrogenase activity GO:0003857, estradiol 17-beta-dehydrogenase activity GO:0004303, steroid binding GO:0005496, protein binding GO:0005515, cytoplasm GO:0005737, mitochondrion GO:0005739, mitochondrial matrix GO:0005759, plasma membrane GO:0005886, lipid metabolic process GO:0006629, cell aging GO:0007569, cholate 7-alpha-dehydrogenase activi…	-5.48738	-5.49177	-5.47891	-5.52784	-5.35572	-5.95458	-4.46751	-4.72244	-4.46405	-4.64012	-4.36562	-4.80604	-5.99266	-6.22552	-6.04119	-5.71775	-5.90425	-5.63022	-5.25234	-5.34415	-5.30397	-5.16253	-4.98133
P12429;D6RA82;D6RFG5	P12429	Annexin A3;Annexin	ANXA3	10.8712	+	0	0,0000000536	41306	375200000	37	36375	6	6	6	18.9	18.9	18.9	1565;5038;6106;9830;10541;13557			1010	40		Annexin, Annexin A3	ANXA3	phospholipase inhibitor activity GO:0004859, calcium ion binding GO:0005509, calcium-dependent phospholipid binding GO:0005544, cytoplasm GO:0005737, negative regulation of catalytic activity GO:0043086, plasma membrane GO:0005886, phagocytosis GO:0006909, positive regulation of endothelial cell migration GO:0010595, membrane GO:0016020, phospholipase A2 inhibitor activity GO:0019834, hippocampus…	-4.70906	-4.26337	-4.5736	-4.31399	-4.58734	-4.72126	-4.06968	-3.36726	-4.17772	-3.81693	-3.47737	-4.0575	-7.19472	-5.65072	-6.79564	-7.33017	-6.09236	-6.53611	-7.07205	-7.37406	-5.19945	-6.65076	-6.76647
B4DH02;P34932;Q59GF8;V9HW33;B4E354;B4DT47;B4DUS3;B4DIZ3;B4E0H6;A0A087WYC1;B0AZU6	B4DH02	Heat shock 70 kDa protein 4	HSPA4	10.8362	+	0	0,000000000000935	155616	22931000000	316	9436	30	27	30	41.8	38.8	41.8	572;573;638;3203;3571;3615;3616;4127;4582;4715;6612;7092;7791;8377;8508;8924;10465;10466;10467;10691;10692;10918;10919;11154;11155;12234;13016;13768;14139;14140;15319;15890;16310;16732;17166	192;193;410	376;380;417	287;568;569;570;571	522;593;606;628;731		Heat shock 70 kDa protein 4	HSPA4	ATP binding GO:0005524, protein binding GO:0005515, cytosol GO:0005829, response to unfolded protein GO:0006986, protein import into mitochondrial outer membrane GO:0045040, chaperone-mediated protein complex assembly GO:0051131, extracellular exosome GO:0070062	-4.7644	-4.56222	-4.38739	-4.39552	-4.42264	-4.46934	-4.25083	-4.02028	-4.16443	-4.01338	-3.72068	-3.99204	-5.79637	-5.70667	-5.58095	-5.43439	-5.58423	-5.40956	-5.75696	-5.94053	-5.77526	-5.68335	-5.54389
P55084;B4DY96;F5GZQ3;B4DDC9;B5MD38;D6W539	P55084	Trifunctional enzyme subunit beta, mitochondrial;3-ketoacyl-CoA thiolase	HADHB	10.8258	+	0	0,0121	5306	22488000000	210	51294	20	20	20	41.8	41.8	41.8	149;675;1233;1234;1944;2318;2619;2711;2753;3923;4377;4444;7786;8022;8456;9296;11623;15143;15144;15145;16063			1202;1203;1204;1205;1206	75;183;223;341;370		Trifunctional enzyme subunit beta, mitochondrial	HADHB	metabolic process GO:0008152; transferase activity, transferring acyl groups other than amino-acyl groups GO:0016747; 3-hydroxyacyl-CoA dehydrogenase activity GO:0003857; acetyl-CoA C-acyltransferase activity GO:0003988; enoyl-CoA hydratase activity GO:0004300; protein binding GO:0005515; mitochondrion GO:0005739; mitochondrial envelope GO:0005740; mitochondrial outer membrane GO:0005741; mitocho…	-4.73378	-4.84235	-4.54936	-4.50013	-4.74039	-4.66257	-4.66527	-4.90819	-4.70075	-4.36949	-4.13198	-4.59353	-4.73645	-4.59277	-4.64718	-4.85821	-4.65949	-4.55221	-4.36342	-4.33481	-4.4853	-4.20978	-4.35697
A0A024QZ64;B7Z3K9;P09972;A8MVZ9;B7Z1N6;B7Z1Y2;B7Z3K7;J3KSV6;J3QKP5;C9J8F3	A0A024QZ64	Fructose-bisphosphate aldolase;Fructose-bisphosphate aldolase C	ALDOC	10.7975	+	0	0,132	2339	20886000000	183	39455	19	16	16	45.6	39.3	39.3	1136;2100;2345;2708;2709;3565;5054;5665;7293;7294;7544;9754;9755;12315;12316;12624;15172;15759;16295;17314	2	202	4	40		Fructose-bisphosphate aldolase, Fructose-bisphosphate aldolase C	ALDOC	fructose-bisphosphate aldolase activity GO:0004332; glycolytic process GO:0006096; protein binding GO:0005515; mitochondrion GO:0005739; cytosol GO:0005829; cytoskeleton GO:0005856; fructose metabolic process GO:0006000; gluconeogenesis GO:0006094; cytoskeletal protein binding GO:0008092; fructose 1,6-bisphosphate metabolic process GO:0030388; epithelial cell differentiation GO:0030855; canonical…	-1.62957	-2.687	-2.71215	-2.42569	-2.07182	-3.17258	-2.17207	-2.115	-1.74856	-2.36301	-2.57548	-2.53323	-3.39322	-3.03257	-2.4919	-2.95001	-3.08363	-2.58156	-3.34244	-3.5214	-2.97019	-2.3613	-2.01004
B4E0X8;E9PEB5;B4DT31;Q96AE4;B4DWL1;Q59FU3;Q6PJY1	B4E0X8	Far upstream element-binding protein 1	FUBP1	10.7939	+	0	0,00123	8906	18932000000	181	66231	19	16	17	37.8	35.1	36.6	1907;1908;2091;3630;4028;5453;5561;6179;6458;6462;7022;7028;7245;7955;9009;10823;12603;12911;14230;14231	450;451	147;331	638;639;640;641	92;100;110;190		Far upstream element-binding protein 1	FUBP1	RNA binding GO:0003723; nucleoplasm GO:0005654; single-stranded DNA binding GO:0003697; DNA binding transcription factor activity GO:0003700; protein binding GO:0005515; nucleus GO:0005634; regulation of transcription, DNA-templated GO:0006355; transcription from RNA polymerase II promoter GO:0006366; positive regulation of gene expression GO:0010628; RNA binding GO:0003723	-5.22024	-5.32982	-5.12315	-5.0716	-5.51381	-4.99937	-4.66159	-4.95605	-4.70515	-4.9672	-4.93744	-5.09291	-4.9588	-5.0431	-5.443	-5.45975	-5.09766	-5.15992	-4.73123	-4.83164	-4.97494	-4.83557	-4.64202
Q5TEC6	Q5TEC6	Histone H3	HIST2H3PS2	10.7771	+	0	0,00102	9238	36805000000	34	1543	3	1	1	19.9	8.1	8.1	3324;14094;17642						Histone H3	HIST2H3PS2	nucleosome GO:0000786, DNA binding GO:0003677, nucleus GO:0005634, protein heterodimerization activity GO:0046982	-4.65463	-5.29031	-4.21413	-4.07803	-6.12833	-3.99264	-4.04253	-4.13024	-4.14635	-3.40364	-3.19065	-3.99127	-3.08232	-3.4295	-3.68202	-3.23666	-2.89203	-2.88875	-4.07616	-3.6573	-3.80183	-3.93561	-3.46282
A0A024R2T6;Q7L2E3;H7BXY3	A0A024R2T6	Putative ATP-dependent RNA helicase DHX30	DHX30	10.775	+	0	0,0000000446	42280	1093000000	54	13394	13	13	13	11.9	11.9	11.9	824;1105;1758;2614;5508;6980;10364;10987;11259;12062;14437;15157;16781			93	1		Putative ATP-dependent RNA helicase DHX30	DHX30	nucleic acid binding GO:0003676, ATP binding GO:0005524, cytoplasm GO:0005737, mitochondrion GO:0005739, ATP-dependent helicase activity GO:0008026, chromatin binding GO:0003682, double-stranded RNA binding GO:0003725, ATP-dependent RNA helicase activity GO:0004004, protein binding GO:0005515, nucleus GO:0005634, RNA processing GO:0006396, ribonucleoprotein granule GO:0035770, mitochondrial nucle…	-8.51467	-9.18116	-9.47346	-8.91394	-9.22288	-8.50429	-8.90951	-7.54914	-10.0196	-8.53032	-8.22945	-8.94068	-6.60626	-6.12877	-6.07538	-6.56731	-6.52146	-6.53141	-6.95607	-6.72418	-7.13741	-6.64622	-6.96695
Q9H9B4;D6RDG7;S4R2X2;D6RFI0;D6RAE9	Q9H9B4	Sideroflexin-1	SFXN1	10.7712	+	0	0,000784	9699	5436800000	63	35619	6	6	6	20.2	20.2	20.2	11120;11121;11704;11877;13205;16052						Sideroflexin-1	SFXN1	ion transmembrane transporter activity GO:0015075, membrane GO:0016020, ion transmembrane transport GO:0034220, mitochondrion GO:0005739, mitochondrial inner membrane GO:0005743, iron ion transport GO:0006826, integral component of membrane GO:0016021, erythrocyte differentiation GO:0030218, iron ion homeostasis GO:0055072	-5.40927	-5.58839	-5.03471	-5.2456	-5.12631	-5.01574	-6.18812	-6.85615	-6.27687	-5.83826	-5.75514	-5.7114	-6.00392	-5.9204	-5.71781	-5.4605	-5.94312	-5.4267	-5.62924	-5.54577	-5.36281	-5.73418	-5.20097
A0A087WVR3;A0A087WTW0;Q96T88;A0A087WWG9	A0A087WVR3	E3 ubiquitin-protein ligase UHRF1	UHRF1	10.7533	+	0	0,000000436	31258	1198600000	30	91099	9	9	9	13.5	13.5	13.5	4907;7015;7695;9329;10936;14363;15892;16719;17237	204	510				E3 ubiquitin-protein ligase UHRF1	UHRF1	zinc ion binding GO:0008270; histone binding GO:0042393; negative regulation of transcription from RNA polymerase II promoter GO:0000122; replication fork GO:0005657; nuclear heterochromatin GO:0005720; plasma membrane GO:0005886; maintenance of DNA methylation GO:0010216; histone monoubiquitination GO:0010390; nuclear matrix GO:0016363; cytoplasmic vesicle GO:0031410; nucleosomal histone binding…	-7.24239	-7.81208	-6.93972	-5.45642	-6.9087	-8.92126	-7.79035	-7.86071	-7.4652	-9.02228	-7.53406	-8.74527	-4.4336	-4.22828	-4.15564	-4.81639	-4.54546	-4.79609	-7.93229	-8.25752	-8.75824	-7.83195	-7.21636
P02461	P02461	Collagen alpha-1(III) chain	COL3A1	10.7479	+	0	0,00000000204	62296	3572600000	52	13856	6	6	6	5.4	5.4	5.4	4618;4815;5136;7661;13195;14237			933;934	535;964		Collagen alpha-1(III) chain	COL3A1	skeletal system development GO:0001501, integrin binding GO:0005178, extracellular matrix structural constituent GO:0005201, protein binding GO:0005515, extracellular region GO:0005576, collagen type III trimer GO:0005586, extracellular space GO:0005615, endoplasmic reticulum lumen GO:0005788, cell-matrix adhesion GO:0007160, transforming growth factor beta receptor signaling pathway GO:0007179, …	-8.49547	-8.3656	-7.80032	-7.95543	-8.16699	-7.71982	-6.20208	-6.71847	-6.28386	-6.41381	-6.69193	-6.65088	-6.24661	-6.21709	-6.16815	-5.55855	-5.85312	-5.86094	-8.01846	-8.04179	-7.60623	-7.21501	-7.47235
Q9UJA5	Q9UJA5	tRNA (adenine(58)-N(1))-methyltransferase non-catalytic subunit TRM6	TRMT6	10.7349	+	0	0,0493	3479	1425100000	21	55799	3	3	3	9.3	9.3	9.3	10293;10877;13756			1471	1		tRNA (adenine(58)-N(1))-methyltransferase non-catalytic subunit TRM6	TRMT6	nucleoplasm GO:0005654, tRNA modification GO:0006400, tRNA methylation GO:0030488, tRNA (m1A) methyltransferase complex GO:0031515, RNA binding GO:0003723	-6.23416	-5.83808	-4.74962	-5.09609	-5.69318	-5.35736	-6.21676	-6.1148	-5.6368	-6.70672	-5.51752	-5.40255	-5.43709	-5.4133	-5.20843	-4.865	-5.04738	-5.09916	-5.68118	-5.46465	-5.77415	-4.99352	-4.87637
Q6NTA2;P14866;M0QXS5	Q6NTA2	Heterogeneous nuclear ribonucleoprotein L	HNRNPL	10.7324	+	0	0,00000115	27367	29806000000	226	61926	18	0	18	53.3	0	53.3	878;1582;8238;8951;8952;9380;10953;11064;11375;12133;12214;12920;12921;13455;13456;13457;14063;14492;14493;15976;17416;17417	348;349;350;351;352	243;244;387;455;564	497;498;499;1023;1024	368;406;409;427;550		Heterogeneous nuclear ribonucleoprotein L	HNRNPL	nucleotide binding GO:0000166; nucleic acid binding GO:0003676; viral nucleocapsid GO:0019013; intracellular ribonucleoprotein complex GO:0030529; RNA binding GO:0003723; nucleus GO:0005634; mRNA processing GO:0006397; regulation of alternative mRNA splicing, via spliceosome GO:0000381; mRNA splicing, via spliceosome GO:0000398; protein binding GO:0005515; nucleoplasm GO:0005654; cytoplasm GO:000…	-5.60374	-5.47494	-5.50782	-5.76758	-5.39372	-5.73899	-5.46143	-5.31634	-5.45065	-5.56888	-5.29213	-5.60014	-5.96259	-5.9525	-6.04145	-5.93902	-5.88411	-5.7997	-5.19688	-5.45154	-5.33468	-4.96322	-5.04356
V9HWF4;P00558;B4E1H9;B4DHB3	V9HWF4	Phosphoglycerate kinase;Phosphoglycerate kinase 1	PGK1	10.7297	+	0	0	660905	168000000000	962	44614	28	28	28	74.1	74.1	74.1	261;474;777;778;929;1047;1114;2257;3533;4032;4214;4215;6633;7260;8610;9846;11955;13597;13660;13661;14271;14272;14273;14677;15728;15729;15730;16248;16435;16436;16783;17167;17665	655;656;657;658	50;99;108;316	927;928;929;930;931	29;61;72;176;251		Phosphoglycerate kinase 1	PGK1	phosphoglycerate kinase activity GO:0004618, protein binding GO:0005515, ATP binding GO:0005524, cytosol GO:0005829, gluconeogenesis GO:0006094, membrane GO:0016020, phosphorylation GO:0016310, epithelial cell differentiation GO:0030855, membrane raft GO:0045121, canonical glycolysis GO:0061621, extracellular exosome GO:0070062	-2.0466	-2.09076	-1.61778	-1.9127	-1.72863	-1.85484	-1.66747	-1.56729	-1.66747	-1.51995	-1.62889	-1.33503	-4.22992	-4.29786	-4.4814	-4.29013	-4.39274	-4.28677	-3.67889	-3.9049	-3.86878	-3.67472	-3.68275
A0A087WV73;P46087	A0A087WV73	Probable 28S rRNA (cytosine(4447)-C(5))-methyltransferase	NOP2	10.7123	+	0	0,0000000256	45418	1351400000	40	94095	6	6	6	8.5	8.5	8.5	2543;4318;4630;6999;8727;10014						Probable 28S rRNA (cytosine(4447)-C(5))-methyltransferase	NOP2	RNA binding GO:0003723, rRNA processing GO:0006364, S-adenosylmethionine-dependent methyltransferase activity GO:0008757, methylation GO:0032259, nucleolus GO:0005730, methyltransferase activity GO:0008168, protein binding GO:0005515, positive regulation of cell proliferation GO:0008284, RNA binding GO:0003723	-8.45523	-7.39255	-7.33881	-8.13648	-7.96741	-8.12067	-8.16433	-9.29005	-8.759	-8.02818	-7.62518	-8.09883	-6.25615	-6.20035	-5.52436	-5.48652	-5.79911	-5.94539	-6.56318	-6.52101	-6.7508	-6.6437	-6.13506
P48634;B4DLY2	P48634	Protein PRRC2A	PRRC2A	10.6984	+	0	0,0000556	15463	598810000	69	22886	3	3	3	2.3	2.3	2.3	2365;3200;8843						Protein PRRC2A	PRRC2A	protein binding GO:0005515, nucleus GO:0005634, cytoplasm GO:0005737, membrane GO:0016020, intracellular membrane-bounded organelle GO:0043231, RNA binding GO:0003723, extracellular exosome GO:0070062	-6.34471	-6.59769	-6.01967	-6.3914	-6.27212	-6.13535	-7.09483	-6.98217	-7.00364	-6.93916	-6.81888	-6.60196	-6.2966	-6.63437	-6.02561	-5.84896	-6.18303	-6.18538	-6.63984	-6.79978	-6.70178	-6.77337	-6.36428
Q86VG2;P23246;Q9BSV4;Q6PIX2	Q86VG2	Splicing factor, proline- and glutamine-rich	SFPQ	10.6574	+	0	0,189	1940	49707000000	603	76188	25	24	25	34.5	33.4	34.5	438;439;440;949;1291;1896;2107;2207;2514;3147;4007;4024;4180;5097;5299;5300;7122;8562;8563;10432;10433;10434;11297;11906;13015;13851;17143;17381;17382	794	297	1066;1067;1068	38;357;683		Splicing factor, proline- and glutamine-rich	SFPQ	negative regulation of transcription from RNA polymerase II promoter GO:0000122; nucleotide binding GO:0000166; alternative mRNA splicing, via spliceosome GO:0000380; double-strand break repair via homologous recombination GO:0000724; chromatin GO:0000785; transcription regulatory region sequence-specific DNA binding GO:0000976; RNA polymerase II distal enhancer sequence-specific DNA binding GO:0…	-4.85687	-5.19473	-5.04589	-5.53031	-5.55732	-4.81992	-4.82759	-4.85954	-4.89222	-4.92143	-4.88413	-5.17378	-5.0133	-4.86455	-5.14689	-4.92654	-4.98401	-4.83411	-4.96648	-5.15455	-5.06195	-4.87646	-4.94513
A6XAA7;O60565	A6XAA7	Gremlin;Gremlin-1	GREM1	10.6101	+	0	0,00000794	20770	516910000	14	20697	2	2	2	27.7	27.7	27.7	5505;5525						Gremlin-1	GREM1	cell morphogenesis GO:0000902; branching involved in ureteric bud morphogenesis GO:0001658; cell migration involved in sprouting angiogenesis GO:0002042; positive regulation of receptor internalization GO:0002092; positive regulation of transcription from RNA polymerase II promoter involved in myocardial precursor cell differentiation GO:0003257; mesenchymal to epithelial transition involved in m…	-5.81647	-5.59251	-5.27881	-5.73525	-5.89716	-5.71641	-7.99419	-7.60369	-7.47946	-7.81307	-7.94638	-7.77032	-6.96587	-9.09199	-7.50003	-6.55947	-6.81733	-8.37365	-7.8022	-8.44835	-8.13747	-7.99416	-9.95581
B2RB23;P42765;A0A0B4J2A4;B3KNP8;K7EME0	B2RB23	3-ketoacyl-CoA thiolase, mitochondrial	ACAA2	10.602	+	0	0,000000786	28844	14532000000	202	42009	20	20	20	65.2	65.2	65.2	161;673;2335;2405;2684;3136;3822;5602;5964;7197;7222;7223;8707;12272;13495;13496;15110;15141;16800;17139	357	179	501;502	161;163		3-ketoacyl-CoA thiolase, mitochondrial	ACAA2	metabolic process GO:0008152; transferase activity, transferring acyl groups other than amino-acyl groups GO:0016747; acetyl-CoA C-acyltransferase activity GO:0003988; protein binding GO:0005515; mitochondrion GO:0005739; mitochondrial inner membrane GO:0005743; fatty acid metabolic process GO:0006631; cholesterol biosynthetic process GO:0006695; RNA binding GO:0003723; extracellular exosome GO:0…	-5.58628	-5.52865	-5.32091	-5.4503	-5.64676	-5.37833	-5.26803	-5.17622	-5.32574	-4.89347	-5.28634	-5.37643	-5.14283	-5.00501	-5.09597	-4.92145	-4.95977	-4.67783	-4.81181	-4.8759	-4.73869	-4.51533	-4.70128
Q9Y383;A0A0A6YYC3;B3KSL5;A0A0A6YYJ8;B3KRR1	Q9Y383	Putative RNA-binding protein Luc7-like 2	LUC7L2	10.5828	+	0	0,00000467	22467	4525400000	128	46513	11	7	11	31.6	20.7	31.6	1253;1254;1255;8092;8749;10219;11477;13316;15703;15898;15899;16110;16111	324;325;1125;1126;1127	43;44;59;190;193	468;1479;1480	10;15;177		Putative RNA-binding protein Luc7-like 2	LUC7L2	mRNA binding GO:0003729, U1 snRNP GO:0005685, mRNA splice site selection GO:0006376, protein binding GO:0005515, nuclear speck GO:0016607, enzyme binding GO:0019899, RNA binding GO:0003723, U2-type prespliceosome GO:0071004	-6.43387	-5.93846	-6.49054	-6.27442	-6.20232	-6.38317	-5.94223	-5.58305	-5.78509	-5.62992	-5.42419	-5.43302	-5.38242	-5.76947	-5.46707	-5.76732	-5.50428	-5.48296	-5.14622	-5.58421	-5.76842	-5.26359	-5.20863
B7WPG3;C9IYN3;A8K894;D6W592;Q8WVV9	B7WPG3	Heterogeneous nuclear ribonucleoprotein L-like	HNRNPLL	10.5416	+	0	0,0000000623	40492	6207200000	60	5645	10	10	10	24.8	24.8	24.8	5146;5756;8954;10951;11701;11709;13164;14522;15004;16829	308	84				Heterogeneous nuclear ribonucleoprotein L-like	HNRNPLL	nucleotide binding GO:0000166, RNA binding GO:0003723, nucleus GO:0005634, mRNA processing GO:0006397, viral nucleocapsid GO:0019013, intracellular ribonucleoprotein complex GO:0030529, nucleic acid binding GO:0003676, mRNA binding GO:0003729, protein binding GO:0005515, membrane GO:0016020, positive regulation of RNA splicing GO:0033120, RNA binding GO:0003723	-6.26652	-6.28429	-4.95433	-7.39948	-5.96994	-6.17441	-7.18602	-6.84207	-6.76203	-6.38304	-7.07335	-6.94485	-5.0051	-4.55241	-3.56956	-4.26303	-4.21282	-4.23589	-4.27585	-4.54722	-4.47787	-4.20048	-3.3915
C6EMX8;B2RBA6;P33993;B3KUD7;B4DDF5	C6EMX8	DNA helicase;DNA replication licensing factor MCM7	MCM7	10.5299	+	0	0,000000580	30055	8337800000	200	81279	22	22	22	39.5	39.5	39.5	651;1083;1084;1099;3928;4060;4236;4324;4901;5511;6184;8048;10612;10664;10799;11913;12137;12344;12997;13856;13857;13915;15228			503;504	131;235		DNA replication licensing factor MCM7	MCM7	DNA binding GO:0003677; DNA helicase activity GO:0003678; ATP binding GO:0005524; nucleus GO:0005634; DNA replication initiation GO:0006270; DNA duplex unwinding GO:0032508; MCM complex GO:0042555; G1/S transition of mitotic cell cycle GO:0000082; nuclear chromosome, telomeric region GO:0000784; chromatin GO:0000785; single-stranded DNA binding GO:0003697; protein binding GO:0005515; nucleoplasm …	-5.20953	-6.0186	-6.01551	-6.58042	-6.42881	-6.59685	-6.6171	-6.46333	-5.92812	-7.21534	-6.32771	-7.98895	-4.713	-4.89407	-4.44013	-4.5475	-4.85737	-4.88904	-4.56788	-4.73402	-4.81092	-4.46115	-4.49374
A0A024R1S8;Q14847;A8K1D2;C9J9W2;B4DIC4;B4DJI4	A0A024R1S8	LIM and SH3 domain protein 1	LASP1	10.5258	+	0	0,0000000000871	91045	46482000000	345	29717	9	9	9	33.3	33.3	33.3	264;4896;5119;8946;10421;10422;10423;10424;10425;10618;10619;12221;12222;15203	41;42;43;44	5;29;32;35	73;74;75;76	1;64;131;139		LIM and SH3 domain protein 1	LASP1	zinc ion binding GO:0008270, SH3/SH2 adaptor activity GO:0005070, protein binding GO:0005515, focal adhesion GO:0005925, ion transport GO:0006811, positive regulation of signal transduction GO:0009967, ion transmembrane transporter activity GO:0015075, cortical actin cytoskeleton GO:0030864, ion transmembrane transport GO:0034220, actin filament binding GO:0051015, extracellular exosome GO:0070062	-1.29382	-1.58591	-1.16277	-1.28044	-1.40603	-1.19585	-2.39006	-2.03287	-2.00554	-2.18021	-2.37287	-2.08402	-2.33137	-2.59529	-2.64767	-2.46809	-2.59974	-2.66059	-2.79317	-2.8142	-2.54748	-2.3969	-2.81081
Q6FH49;P40261	Q6FH49	Nicotinamide N-methyltransferase	NNMT	10.5173	+	0	0,00000000163	63900	953680000	40	29574	4	4	4	13.6	13.6	13.6	2836;4501;10330;10331;14082			1144	1		Nicotinamide N-methyltransferase	NNMT	cytosol GO:0005829, nicotinamide N-methyltransferase activity GO:0008112, response to organonitrogen compound GO:0010243, pyridine N-methyltransferase activity GO:0030760, animal organ regeneration GO:0031100, methylation GO:0032259, response to drug GO:0042493	-3.2972	-3.26633	-2.89344	-3.15946	-3.19344	-3.56582	-1.1871	-1.57915	-1.59377	-1.11482	-1.57958	-1.11487	-5.74225	-4.88984	-5.41887	-6.75541	-5.59778	-6.91808	-4.27285	-4.5415	-6.37024	-4.99302	-5.90438
E9PLK3;P55786;B7Z4B2;B7Z899;B3KU93;B7Z1H4;B7Z1V9;B3KTP2	E9PLK3	Puromycin-sensitive aminopeptidase	NPEPPS	10.4805	+	0	0,0000000000171	110882	8575400000	178	10299	19	19	19	26.1	26.1	26.1	537;2179;3994;5803;6233;6234;6790;7868;8729;9355;9781;10540;10876;11935;13875;15632;16501;17208;17619			754	443		Puromycin-sensitive aminopeptidase	NPEPPS	proteolysis GO:0006508, metallopeptidase activity GO:0008237, zinc ion binding GO:0008270, protein polyubiquitination GO:0000209, aminopeptidase activity GO:0004177, nucleus GO:0005634, cytosol GO:0005829, plasma membrane GO:0005886, peptide binding GO:0042277, peptide catabolic process GO:0043171, metalloaminopeptidase activity GO:0070006, extracellular exosome GO:0070062, cellular response to h…	-4.38862	-4.35315	-4.24468	-3.88661	-3.99235	-4.13095	-3.8767	-3.67393	-3.75842	-3.39102	-3.31704	-3.1731	-5.72275	-5.83634	-5.51847	-5.27575	-5.3665	-5.23265	-5.75186	-5.8852	-5.87126	-5.52508	-5.33616
A0A024RBB5;F8VW96;Q16527;F8VQR7	A0A024RBB5	Cysteine and glycine-rich protein 2	CSRP2	10.4792	+	0	0,000000000489	73958	3326400000	57	20954	6	6	6	36.3	36.3	36.3	2019;4869;5706;13536;13537;15508	158;159;160	25;122;167				Cysteine and glycine-rich protein 2	CSRP2	zinc ion binding GO:0008270, molecular_function GO:0003674, protein binding GO:0005515, nucleus GO:0005634, focal adhesion GO:0005925, multicellular organism development GO:0007275, cell differentiation GO:0030154, myoblast differentiation GO:0045445	-5.02032	-5.33534	-4.65354	-5.13921	-4.60728	-4.40473	-6.02086	-6.06752	-5.82356	-5.79582	-5.69876	-5.55138	-3.35804	-4.08621	-3.54113	-3.17354	-3.33862	-3.25442	-3.93518	-4.20459	-4.18242	-3.72149	-3.43459
A0A0R4J2G3;A0A0A0MTJ9;Q6PIU2;H7C046	A0A0R4J2G3	Neutral cholesterol ester hydrolase 1	NCEH1	10.4775	+	0	0,456	0,988	1068900000	31	49062	4	4	4	10.7	10.7	10.7	7356;11641;16849;17361						Neutral cholesterol ester hydrolase 1, Arylacetamide deacetylase-like 1	NCEH1	protein dephosphorylation GO:0006470, xenobiotic metabolic process GO:0006805, integral component of membrane GO:0016021, serine hydrolase activity GO:0017171, phosphate ion binding GO:0042301, carboxylic ester hydrolase activity GO:0052689, SMAD protein signal transduction GO:0060395, metabolic process GO:0008152, hydrolase activity GO:0016787, sterol esterase activity GO:0004771, endoplasmic re…	-6.82012	-7.56834	-6.40825	-7.04429	-7.06072	-6.33873	-6.62039	-6.38612	-7.04167	-8.18359	-6.71611	-8.10514	-6.90873	-7.09807	-6.75381	-6.99546	-7.02376	-7.08896	-7.03727	-7.21448	-7.41084	-7.1103	-7.5875
A0A0A0MTR7;A0A0A0MTC1;Q63HN8	A0A0A0MTR7	E3 ubiquitin-protein ligase RNF213	RNF213	10.4752	+	0	0,000358	11237	882550000	42	5914	1	1	1	0.4	0.4	0.4	5252						E3 ubiquitin-protein ligase RNF213	RNF213	ubiquitin-protein transferase activity GO:0004842, zinc ion binding GO:0008270, protein ubiquitination GO:0016567, ATPase activity GO:0016887, protein polyubiquitination GO:0000209, angiogenesis GO:0001525, sprouting angiogenesis GO:0002040, protein binding GO:0005515, nucleolus GO:0005730, cytoplasm GO:0005737, cytosol GO:0005829, ubiquitin-dependent protein catabolic process GO:0006511, membran…	-7.05951	-7.01299	-6.24713	-6.35325	-7.09709	-6.74489	-7.04748	-7.16706	-6.9394	-6.64445	-6.79541	-6.55644	-6.33179	-5.94539	-6.01194	-5.50296	-5.77895	-5.69074	-6.50986	-6.75508	-6.12036	-5.91403	-6.29198
Q6FHX6;P39748;B4DWZ4;F5H1Y3	Q6FHX6	Flap endonuclease 1	FEN1	10.4684	+	0	0,194	1915	7327800000	96	42592	10	10	10	28.2	28.2	28.2	8256;8763;8764;9405;11868;12076;12077;12379;13355;17185						Flap endonuclease 1	FEN1	nuclease activity GO:0004518; DNA repair GO:0006281; nucleic acid phosphodiester bond hydrolysis GO:0090305; DNA binding GO:0003677; magnesium ion binding GO:0000287; telomere maintenance via recombination GO:0000722; double-strand break repair via homologous recombination GO:0000724; nuclear chromosome, telomeric region GO:0000784; damaged DNA binding GO:0003684; double-stranded DNA binding GO:0…	-6.40919	-5.5064	-6.019	-6.15565	-5.47271	-4.9531	-5.76673	-5.32581	-6.67946	-5.02711	-4.79461	-4.66208	-5.42795	-5.38455	-5.32526	-5.26261	-5.1382	-5.12902	-5.19741	-5.22661	-5.57954	-5.01558	-4.98975
Q53GR7;Q9UJS0;B7Z2E2	Q53GR7	Calcium-binding mitochondrial carrier protein Aralar2	SLC25A13	10.4457	+	0	0,000260	11908	1468800000	39	74116	12	11	12	20.9	19.1	20.9	1547;5224;5452;6175;8217;9590;10784;11959;14045;14107;15409;17533			1365	285		Calcium-binding mitochondrial carrier protein Aralar2	SLC25A13	structural constituent of ribosome GO:0003735, transporter activity GO:0005215, L-glutamate transmembrane transporter activity GO:0005313, calcium ion binding GO:0005509, mitochondrion GO:0005739, mitochondrial inner membrane GO:0005743, integral component of plasma membrane GO:0005887, gluconeogenesis GO:0006094, translation GO:0006412, ATP biosynthetic process GO:0006754, transport GO:0006810, …	-9.55152	-9.51808	-9.12996	-9.65571	-11.0709	-8.17751	-8.2923	-9.50208	-8.55532	-7.55208	-8.12484	-8.8307	-9.1407	-9.06692	-8.39953	-8.38095	-8.70731	-8.13706	-7.3822	-7.29908	-7.61014	-7.63777	-7.32499
Q9NW64;E5RJW4	Q9NW64	Pre-mRNA-splicing factor RBM22	RBM22	10.4423	+	0	0,0000431	16097	5032900000	41	46895	5	4	5	14.8	12.1	14.8	1731;3374;12984;17745						Pre-mRNA-splicing factor RBM22	RBM22	nucleoplasm GO:0005654; metal ion binding GO:0046872; protein import into nucleus, translocation GO:0000060; nucleotide binding GO:0000166; spliceosomal snRNP assembly GO:0000387; mRNA splicing, via spliceosome GO:0000398; Prp19 complex GO:0000974; nucleocytoplasmic transporter activity GO:0005487; protein binding GO:0005515; nucleus GO:0005634; cytoplasm GO:0005737; U6 snRNA binding GO:0017070; …	-3.84782	-3.68054	-2.8912	-4.13183	-4.20473	-2.48704	-3.62644	-3.86935	-3.19816	-3.19177	-4.57865	-2.9714	-2.26656	-2.09588	-2.62309	-2.07729	-2.0484	-1.89587	-2.75436	-2.19738	-1.83085	-1.38691	-1.87206
Q4VB24;B2R984;A3R0T8;P10412;A3R0T7;Q02539	Q4VB24	Histone H1.4;Histone H1.1	HIST1H1E	10.4131	+	0	0,000152	13076	208000000000	692	21893	14	3	14	38.8	9.6	38.8	936;937;938;1551;5539;7471;7472;7484;13086;13087;13088;13089;13298;13299;13701						Histone H1.4	HIST1H1E	negative regulation of transcription from RNA polymerase II promoter GO:0000122, nucleosome GO:0000786, protein binding GO:0005515, nucleus GO:0005634, nuclear heterochromatin GO:0005720, nucleosome assembly GO:0006334, nucleosome positioning GO:0016584, chromatin DNA binding GO:0031490, RNA binding GO:0003723, extracellular exosome GO:0070062, histone H3-K4 trimethylation GO:0080182, histone H3-…	-4.18622	-3.93704	-3.8807	-4.59088	-4.07119	-3.02589	-2.32496	-2.35159	-2.27861	-1.98463	-1.91363	-2.374	-3.56931	-3.42095	-3.10981	-4.07392	-2.93119	-3.10461	-2.51355	-4.11918	-3.34631	-2.47088	-2.85163
A0A024R3T8;P09874;B4E0E1;B2R5W3	A0A024R3T8	Poly [ADP-ribose] polymerase 1	PARP1	10.4102	+	0	0,000305	11568	46243000000	451	11308	38	38	38	42.6	42.6	42.6	483;496;497;1425;1570;2110;3159;3199;4892;4893;4912;4970;5109;6176;7585;7586;7590;7831;7862;10117;10456;10797;11437;11515;12199;12558;13639;14352;14353;14915;15367;15880;15989;16049;16091;16951;16952;17032	61;62	24;429	102	764		Poly [ADP-ribose] polymerase 1	PARP1	negative regulation of transcription from RNA polymerase II promoter GO:0000122; nucleotide-excision repair, DNA damage recognition GO:0000715; nucleotide-excision repair, DNA duplex unwinding GO:0000717; double-strand break repair via homologous recombination GO:0000724; nuclear chromosome, telomeric region GO:0000784; DNA binding GO:0003677; DNA ligase (ATP) activity GO:0003910; NAD+ ADP-ribosy…	-4.96262	-4.87297	-4.83821	-4.97144	-5.09067	-5.21438	-4.9279	-5.11723	-5.06516	-5.48136	-6.43587	-5.19131	-4.3935	-4.71593	-4.57919	-4.45446	-4.53736	-4.65821	-4.35606	-4.56753	-4.55704	-4.62395	-4.40838
Q0QF37;Q75MT9;Q6FHZ0;A0A024R4K3;P40926;G3XAL0;B3KTM1	Q0QF37	Malate dehydrogenase;Malate dehydrogenase, mitochondrial	MDH2	10.3949	+	0	0,0000000367	43335	90278000000	469	31969	21	21	21	75.4	75.4	75.4	600;601;1304;1305;3294;4552;4717;5154;5713;5839;6388;7003;7004;9854;10476;10477;11224;13894;13895;14781;15688;15731;16619	71;72;73;74;75	68;72;191;254;264	123;124;125	230;245;294		Malate dehydrogenase; Malate dehydrogenase, mitochondrial	MDH2	nucleoplasm GO:0005654, mitochondrion GO:0005739, plasma membrane GO:0005886, carbohydrate metabolic process GO:0005975, tricarboxylic acid cycle GO:0006099, malate metabolic process GO:0006108, L-malate dehydrogenase activity GO:0030060, nucleus GO:0005634, mitochondrial inner membrane GO:0005743, mitochondrial matrix GO:0005759, gluconeogenesis GO:0006094, oxaloacetate metabolic process GO:0006…	-4.80712	-5.15876	-4.70541	-4.7696	-4.46866	-4.35711	-3.74106	-3.97547	-3.79803	-3.1455	-3.65252	-3.30149	-5.07581	-5.35775	-5.27239	-4.94627	-5.27504	-5.02097	-4.73288	-4.79268	-4.45669	-4.3726	-4.41292
Q86VQ1	Q86VQ1	Glucocorticoid-induced transcript 1 protein	GLCCI1	10.3607	+	0	0,00000984	20127	314250000	32	58023	3	3	3	7.7	7.7	7.7	1743;13353;14087						Glucocorticoid-induced transcript 1 protein	GLCCI1	integral component of membrane GO:0016021	-2.394	-4.58415	-3.63524	-2.39278	-1.96484	-2.62317	-1.34983	-2.47597	-4.08414	-3.57119	-3.71865	-3.28015	-5.30636	-5.84436	-5.2396	-5.50761	-5.33623	-5.52883	-5.0745	-4.89752	-5.38546	-4.93994	-4.93343
B7Z2D6;P35520;B7Z6W5;Q9NTF0	B7Z2D6	Cystathionine beta-synthase	CBS	10.3257	+	0	0,00000996	20089	3333500000	65	55874	6	6	6	10.8	10.8	10.8	1052;4069;6806;6807;8932;13757						Cystathionine beta-synthase	CBS	cysteine biosynthetic process from serine GO:0006535, cystathionine beta-synthase activity GO:0004122, cysteine synthase activity GO:0004124, protein binding GO:0005515, nucleus GO:0005634, cytoplasm GO:0005737, cytosol GO:0005829, L-serine metabolic process GO:0006563, L-serine catabolic process GO:0006565, cysteine biosynthetic process via cystathionine GO:0019343, cysteine biosynthetic process…	0.6841	0.8236	-0.91394	-1.58637	-1.00995	-0.4185	-0.14607	-3.42975	0.27272	-3.43348	-2.47985	-1.95787	-4.01899	-3.76816	-3.55348	-4.77842	-3.61173	-4.50694	-3.68194	-4.59468	-4.52521	-3.73911	-4.89804
Q5U071;P26583;D6R9A6	Q5U071	High mobility group protein B2	HMGB2	10.3072	+	0	0,00617	6279	40740000000	133	23904	10	8	10	29.3	2.4	29.3	3408;6675;6676;7655;7656;8622;8623;8624;13030;13031;17321			1099	132		High mobility group protein B2	HMGB2	DNA binding GO:0003677; nucleus GO:0005634; regulation of transcription, DNA-templated GO:0006355; spermatogenesis GO:0007283; regulation of cell differentiation GO:0045595; four-way junction DNA binding GO:0000400; nuclear chromatin GO:0000790; condensed chromosome GO:0000793; enhancer sequence-specific DNA binding GO:0001158; positive regulation of endothelial cell proliferation GO:0001938; inf…	-5.73302	-4.20392	-4.43012	-3.7364	-4.03214	-3.51232	-4.11579	-3.32899	-3.55915	-2.98254	-3.7221	-2.41537	-5.12281	-4.85178	-4.75145	-4.41334	-4.53328	-4.13209	-3.99416	-4.26107	-3.9471	-3.66814	-3.75392
P78527	P78527	DNA-dependent protein kinase catalytic subunit	PRKDC	10.3002	+	0	0,00000337	23530	11080000000	202	46908	36	36	36	10.2	10.2	10.2	667;1393;1725;2016;2615;4672;5034;5804;6725;6735;7613;8051;8676;9025;9413;9489;10228;10742;10861;10984;11264;11299;11746;11950;12539;13367;13567;14610;15257;15537;16133;16623;16857;16922;17028;17581	936;937	25;974	1246;1247;1248	858;1408;3729		DNA-dependent protein kinase catalytic subunit	PRKDC	kinase activity GO:0016301; phosphorylation GO:0016310; nuclear chromosome, telomeric region GO:0000784; somitogenesis GO:0001756; negative regulation of protein phosphorylation GO:0001933; B cell lineage commitment GO:0002326; pro-B cell differentiation GO:0002328; T cell lineage commitment GO:0002360; negative regulation of immunoglobulin production GO:0002638; positive regulation of immune sys…	-9.82128	-8.42707	-9.99013	-9.92226	-9.21906	-9.84118	-8.19831	-8.98784	-8.37099	-8.05068	-7.8674	-8.92776	-7.82875	-7.56899	-7.06126	-7.37784	-7.3428	-7.18779	-8.01002	-8.21102	-8.20368	-8.24417	-7.46817
F8VPD4;P27708;Q53SY7	F8VPD4	CAD protein;Glutamine-dependent carbamoyl-phosphate synthase;Aspartate carbamoyltransferase;Dihydroorotase	CAD	10.295	+	0	0,0000169	18583	3857600000	72	23602	14	14	14	9.1	9.1	9.1	153;1522;3331;3566;4341;8733;9014;9621;10133;14204;16385;16386;16387;16388						DNA fragmentation factor subunit beta, DFFB protein	DFFB	intracellular GO:0005622; apoptotic process GO:0006915; DNA binding GO:0003677; nuclease activity GO:0004518; nucleus GO:0005634; nucleolus GO:0005730; cytoplasm GO:0005737; apoptotic DNA fragmentation GO:0006309; hydrolase activity GO:0016787; nuclear chromatin GO:0000790; deoxyribonuclease activity GO:0004536; nucleoplasm GO:0005654; cytosol GO:0005829; enzyme binding GO:0019899; apoptotic chro…	-8.3813	-6.88669	-7.5066	-6.97749	-7.59102	-8.28099	-5.71362	-6.01553	-7.23296	-6.84679	-6.58204	-7.36435	-5.66314	-5.33845	-5.49505	-5.32941	-5.73202	-5.79556	-6.37862	-6.57675	-6.02201	-6.21869	-6.57346
Q53HV2;Q99832;Q6IBT3;B7Z7I4;B7Z1C9	Q53HV2	T-complex protein 1 subunit eta	CCT7	10.2936	+	0	0,00000294	23999	46523000000	424	5934	23	23	23	54.1	54.1	54.1	842;1019;1708;1971;2099;4915;4916;5110;5293;6159;6907;9017;11992;12171;12311;12391;13576;13577;13882;14450;14618;14619;15034;16126;16683;17580	1029;1030;1031;1032;1033;1034	158;345;364;370;450;511	1366;1367;1368;1369	227;382;394;414		T-complex protein 1 subunit eta	CCT7	ATP binding GO:0005524, protein folding GO:0006457, unfolded protein binding GO:0051082, zona pellucida receptor complex GO:0002199, protein binding GO:0005515, cytoplasm GO:0005737, mitochondrion GO:0005739, cytosol GO:0005829, chaperonin-containing T-complex GO:0005832, microtubule GO:0005874, binding of sperm to zona pellucida GO:0007339, positive regulation of telomere maintenance via telomer…	-4.44395	-4.08827	-4.15248	-3.6111	-4.00039	-4.23967	-3.72922	-3.58465	-3.50935	-3.19063	-3.28798	-3.08094	-4.5159	-4.78268	-4.6662	-4.44723	-4.37147	-4.1926	-4.17583	-4.16692	-4.16338	-4.05082	-3.907
O43707;Q96BG6;F5GXS2	O43707	Alpha-actinin-4	ACTN4	10.2803	+	0	0,0000664	15014	198000000000	1649	10485	70	51	70	69.3	54.7	69.3	269;719;720;974;1536;1559;1560;2093;2272;2376;2420;2421;2915;3011;3012;3540;3832;5081;5082;5693;5694;5761;6008;6014;6015;6142;6212;6213;7148;7149;7150;7151;7466;7499;7643;8187;8188;8277;8278;8369;8370;8471;9298;9299;9636;9707;9708;10038;10162;10163;10516;10517;10842;10843;11017;11018;11595;11824;12005;12006;12414;12591;12735;13166;13419;14125;14537;14538;14793;14796;14797;14800;15895;16102;16299;…	104;106;612;613	351;499;793;879	171;876;877;878;879;880;881;882;883	85;240;295;328;379;435;679;767;883		Alpha-actinin-4	ACTN4	calcium ion binding GO:0005509, actin filament binding GO:0051015, bicellular tight junction assembly GO:0070830, protein localization to bicellular tight junction GO:1902396, nucleus GO:0005634, cytoplasm GO:0005737, RNA polymerase II regulatory region sequence-specific DNA binding GO:0000977, response to hypoxia GO:0001666, stress fiber GO:0001725, nucleoside binding GO:0001882, platelet degran…	-4.56411	-4.4574	-4.48012	-4.76086	-4.64871	-4.54457	-4.0351	-4.1742	-3.99912	-4.31701	-4.13515	-4.33998	-4.52385	-4.64313	-4.33595	-4.28142	-4.50298	-4.4781	-4.52431	-4.69874	-4.70824	-4.59937	-4.44386
B3KP90;O75688;B8ZZF0;C9JIR6;A8K599;Q4J6C0	B3KP90	Protein phosphatase 1B	PPM1B	10.279	+	0	0,00000000000246	139068	5043200000	43	52709	5	4	5	14.2	11.7	14.2	5879;7041;7042;9359;11571;13199	377	149	175	188		Protein phosphatase 1B	PPM1B	magnesium ion binding GO:0000287, protein serine/threonine phosphatase activity GO:0004722, protein dephosphorylation GO:0006470, manganese ion binding GO:0030145, protein binding GO:0005515, cytosol GO:0005829, N-terminal protein myristoylation GO:0006499, membrane GO:0016020, negative regulation of interferon-beta production GO:0032688, peptidyl-threonine dephosphorylation GO:0035970, negative …	-0.69992	-1.12057	-0.40981	-0.28266	-0.56617	0.01174	-1.31629	-1.14384	-1.25023	-1.06874	-0.75098	-1.02013	-3.8914	-4.10441	-4.00553	-3.63732	-3.21864	-3.22342	-3.23208	-3.66163	-3.60069	-3.45036	-2.80236
D3DVQ1;O95202	D3DVQ1	LETM1 and EF-hand domain-containing protein 1, mitochondrial	LETM1	10.2694	+	0	0,0121	5309	7034500000	74	6354	6	6	6	12.9	12.9	12.9	1061;3807;7085;7086;9885;14126;15583			717	126		LETM1 and EF-hand domain-containing protein 1, mitochondrial	LETM1	calcium ion binding GO:0005509, protein binding GO:0005515, mitochondrion GO:0005739, mitochondrial inner membrane GO:0005743, integral component of membrane GO:0016021, cristae formation GO:0042407, ribosome binding GO:0043022	-6.98196	-6.433	-5.88835	-6.30902	-6.36868	-5.47287	-6.31119	-6.41253	-6.00159	-5.66727	-5.4769	-6.06972	-6.13168	-6.05267	-5.76287	-5.52609	-5.56226	-5.58804	-5.81821	-5.90473	-5.38239	-5.1775	-4.71589
Q13435;A0A087WZZ5;E9PPJ0;Q7Z3K9;E9PJ04;H0YCG1	Q13435	Splicing factor 3B subunit 2	SF3B2	10.2688	+	0	0,00000261	24408	10112000000	93	10023	16	16	16	30.6	30.6	30.6	237;1683;3695;4534;5378;7619;7846;8069;8181;9841;11787;12093;12160;14431;16030;16031			1294;1295;1296;1297;1298;1299	287;296;799;800;808;812		Splicing factor 3B subunit 2	SF3B2	nucleus GO:0005634; protein binding GO:0005515; nucleoplasm GO:0005654; mRNA splicing, via spliceosome GO:0000398; spliceosomal complex GO:0005681; U2-type spliceosomal complex GO:0005684; U2 snRNP GO:0005686; U12-type spliceosomal complex GO:0005689; mRNA processing GO:0006397; RNA splicing GO:0008380; viral process GO:0016032; RNA binding GO:0003723; precatalytic spliceosome GO:0071011; catalyt…	-5.80357	-5.34054	-5.18352	-5.23867	-5.30267	-5.15769	-5.8272	-6.03734	-5.7281	-5.8214	-5.60268	-5.76202	-4.79367	-4.86972	-4.96017	-4.94009	-5.03269	-4.69049	-5.0981	-5.49258	-5.53206	-5.16055	-5.21784
Q9NVH0;B3KP95;A8K948	Q9NVH0	Exonuclease 3-5 domain-containing protein 2	EXD2	10.2601	+	0	0,00000000626	54201	2055400000	30	70352	4	4	4	9.5	9.5	9.5	3197;3541;8612;14941						Exonuclease 3'-5' domain-containing protein 2	EXD2	nucleic acid binding GO:0003676, 3'-5' exonuclease activity GO:0008408, nucleic acid phosphodiester bond hydrolysis GO:0090305, double-strand break repair via homologous recombination GO:0000724, DNA double-strand break processing GO:0000729, protein binding GO:0005515, nucleus GO:0005634, cytoplasm GO:0005737, double-strand break repair GO:0006302, single-stranded DNA 3'-5' exodeoxyribonuclease …	-4.98895	-5.02906	-4.89694	-5.23986	-5.48556	-5.40597	-5.86788	-5.7196	-5.43021	-6.91674	-5.28469	-5.68636	-3.97146	-3.38099	-3.79624	-3.67818	-3.47901	-3.72872	-2.93317	-4.02373	-3.50821	-3.26372	-3.72283
B1ANR0;Q6IQ30;Q13310;H0Y5F5	B1ANR0	Polyadenylate-binding protein;Polyadenylate-binding protein 4	PABPC4	10.26	+	0	0,00128	8836	4473800000	107	6797	18	11	11	29.4	17.7	17.7	904;989;990;3204;3212;4490;4854;5684;7247;7535;10609;11010;11192;11193;12716;13469;13574;15722;17620			227	72		Polyadenylate-binding protein, Polyadenylate-binding protein 4	PABPC4	nucleotide binding GO:0000166, RNA binding GO:0003723, cytoplasm GO:0005737, nucleic acid binding GO:0003676, protein binding GO:0005515, nucleus GO:0005634, RNA processing GO:0006396, RNA catabolic process GO:0006401, translation GO:0006412, blood coagulation GO:0007596, poly(A) binding GO:0008143, poly(U) RNA binding GO:0008266, cytoplasmic stress granule GO:0010494, intracellular ribonucleopro…	-5.67192	-5.74584	-5.53188	-5.77353	-5.64415	-5.73165	-5.02525	-5.16276	-5.35532	-5.01196	-5.25138	-5.00372	-5.28853	-5.72268	-4.83826	-5.03728	-5.19092	-4.97761	-5.16559	-5.46788	-5.20343	-4.66233	-4.56252
A0A087WZ13;E9PAU2	A0A087WZ13	Ribonucleoprotein PTB-binding 1	RAVER1	10.2484	+	0	0,539	0,807	278360000	40	77843	4	4	4	6.1	6.1	6.1	9202;12652;13178;13973						Ribonucleoprotein PTB-binding 1	RAVER1	nucleotide binding GO:0000166; nucleic acid binding GO:0003676; mRNA splicing, via spliceosome GO:0000398; nucleus GO:0005634; cytoplasm GO:0005737; RNA binding GO:0003723	-8.03229	-7.72354	-7.43096	-7.6503	-7.75416	-7.53097	-7.72583	-7.67217	-7.78084	-7.72646	-7.45614	-7.34461	-7.64346	-7.75783	-6.85779	-7.58361	-7.47671	-7.59367	-7.50181	-7.76185	-7.25743	-7.4591	-7.84065
Q96BS4;P22087;M0R299;M0QXL5;M0R0P1;M0R2Q4;B4DLD4;M0R2U2;M0R1H0;M0R2B0	Q96BS4	rRNA 2-O-methyltransferase fibrillarin	FBL	10.2355	+	0	0,000000263	33471	9441200000	141	28449	10	10	10	46.5	46.5	46.5	2423;2594;8023;10685;11314;11315;12777;13276;16538;16784						rRNA 2'-O-methyltransferase fibrillarin	FBL	RNA binding GO:0003723, rRNA processing GO:0006364, tRNA processing GO:0008033, methyltransferase activity GO:0008168, methylation GO:0032259, box C/D snoRNA 3'-end processing GO:0000494, TFIID-class transcription factor binding GO:0001094, osteoblast differentiation GO:0001649, dense fibrillar component GO:0001651, granular component GO:0001652, protein binding GO:0005515, nucleus GO:0005634, nu…	-5.0217	-4.80341	-5.22867	-4.60636	-4.51311	-4.24359	-6.14878	-5.99607	-6.46526	-6.36444	-6.1794	-5.62187	-4.8298	-5.09692	-5.22318	-4.72743	-4.608	-4.48927	-5.04648	-4.87752	-4.81739	-4.88378	-4.84978
H0YJA2;Q6PJT7;G3V5I6;A0A024R6F2;G3V256	H0YJA2	Zinc finger CCCH domain-containing protein 14	ZC3H14	10.1323	+	0	0,0000000838	38952	7547200000	121	73206	10	10	10	16.1	16.1	16.1	2669;4381;7577;9495;9684;10731;14684;15255;15305;16280						Zinc finger CCCH domain-containing protein 14; Nuclear protein UKp68, isoform CRA_g	ZC3H14	nucleus GO:0005634, nucleoplasm GO:0005654, nucleolus GO:0005730, metal ion binding GO:0046872, protein binding GO:0005515, cytoplasm GO:0005737, poly(A) binding GO:0008143, nuclear speck GO:0016607, regulation of mRNA stability GO:0043488, RNA binding GO:0003723, negative regulation of mRNA polyadenylation GO:1900364	-3.79142	-3.8501	-3.38019	-3.99605	-3.34887	-3.37403	-4.53773	-4.72858	-4.52172	-4.33955	-5.13035	-4.67477	-3.19474	-3.18982	-3.23708	-2.95297	-3.25289	-3.13877	-3.5624	-3.77202	-3.52506	-3.19984	-2.95855
B5BTZ6;P40763;G8JLH9;B4DNP0;B7ZA24;B4DVR6	B5BTZ6	Signal transducer and activator of transcription;Signal transducer and activator of transcription 3	STAT3	10.1243	+	0	0,00230	7840	1006400000	36	87999	4	4	4	7.7	7.7	7.7	13423;13900;13901;16962;17506			643	185		Signal transducer and activator of transcription, Signal transducer and activator of transcription 3	STAT3	DNA binding GO:0003677; DNA binding transcription factor activity GO:0003700; signal transducer activity GO:0004871; nucleoplasm GO:0005654; cytoplasm GO:0005737; transcription, DNA-templated GO:0006351; regulation of transcription, DNA-templated GO:0006355; signal transduction GO:0007165; nucleus GO:0005634; negative regulation of transcription from RNA polymerase II promoter GO:0000122; nuclear…	-6.70934	-6.52119	-6.39297	-6.43832	-6.05008	-6.47971	-6.04525	-6.3542	-5.04947	-5.31519	-6.05957	-6.03493	-7.00806	-6.18297	-6.7518	-6.81469	-6.92603	-6.19686	-6.92797	-6.58257	-6.41177	-6.83117	-6.48284
R4GMP9;A8K2R3;O60341	R4GMP9	Lysine-specific histone demethylase 1A	KDM1A	10.1208	+	0	0,0000315	16902	352800000	29	32412	2	2	2	8.3	8.3	8.3	8520;11647						Lysine-specific histone demethylase 1A	KDM1A	negative regulation of transcription from RNA polymerase II promoter GO:0000122; nuclear chromosome, telomeric region GO:0000784; nuclear chromatin GO:0000790; RNA polymerase II transcription factor binding GO:0001085; in utero embryonic development GO:0001701; p53 binding GO:0002039; chromatin binding GO:0003682; DNA binding transcription factor activity GO:0003700; histone deacetylase activity …	-8.90427	-9.18755	-8.49391	-9.58498	-9.53422	-8.87964	-9.40341	-9.04092	-9.72415	-8.91248	-9.4205	-10.6826	-7.99488	-6.88259	-6.94162	-8.8371	-7.82265	-7.52699	-7.52583	-7.86894	-7.13297	-7.51747	-8.04273
A4D177;Q13185;C9JMM0;B8ZZ43;S4R2Y4	A4D177	Chromobox protein homolog 3	CBX3	10.0859	+	0	0,000000000293	78818	4166000000	67	20811	6	5	6	37.2	28.4	37.2	6561;6562;7960;9907;13453;17009;17140	266	177	375;376	137;140		Chromobox protein homolog 3	CBX3	chromosome, centromeric region GO:0000775; condensed chromosome, centromeric region GO:0000779; nuclear chromosome, telomeric region GO:0000784; chromatin GO:0000785; protein binding GO:0005515; nucleus GO:0005634; nuclear envelope GO:0005635; nuclear inner membrane GO:0005637; nuclear euchromatin GO:0005719; nuclear heterochromatin GO:0005720; spindle GO:0005819; chromatin remodeling GO:0006338;…	-7.05843	-7.0041	-6.78172	-6.73783	-6.89793	-6.67593	-7.62529	-7.5693	-8.06336	-7.95923	-7.5085	-7.47521	-6.36926	-6.0968	-6.16762	-6.56575	-6.43208	-6.52393	-6.02517	-6.16828	-6.09173	-6.28871	-6.40387
Q92878	Q92878	DNA repair protein RAD50	RAD50	10.0785	+	0	0,000000892	28356	3554500000	58	15389	14	14	14	11.8	11.8	11.8	3607;3710;5406;7735;7736;8395;8849;9503;10342;13032;13055;14301;15981;17155;17324			1414	525		DNA repair protein RAD50	RAD50	telomere maintenance GO:0000723; DNA repair GO:0006281; ATPase activity GO:0016887; Mre11 complex GO:0030870; regulation of mitotic recombination GO:0000019; telomere maintenance via recombination GO:0000722; double-strand break repair via homologous recombination GO:0000724; DNA double-strand break processing GO:0000729; DNA synthesis involved in DNA repair GO:0000731; strand displacement GO:000…	-7.0964	-7.37062	-7.50033	-6.65027	-6.70904	-6.26582	-7.20748	-6.65313	-7.20248	-8.28544	-7.28731	-9.01318	-5.35055	-5.6308	-5.08135	-4.4635	-4.48408	-4.82064	-5.50403	-6.01901	-4.97107	-5.30079	-5.16439
O75533;Q7Z497;A0JLT9;Q32Q20;A0PJH5	O75533	Splicing factor 3B subunit 1	SF3B1	10.0754	+	0	0,0000171	18551	5551500000	111	14583	18	18	18	17.1	17.1	17.1	3346;7297;7418;7799;7851;8307;9222;9774;12145;12783;14499;15054;15532;15533;15997;16679;16743;17114	634	1035	908;909;910;911	153;156;441;446		Splicing factor 3B subunit 1	SF3B1	nucleoplasm GO:0005654; spliceosomal complex assembly GO:0000245; RNA splicing, via transesterification reactions GO:0000375; mRNA splicing, via spliceosome GO:0000398; mRNA binding GO:0003729; protein binding GO:0005515; nucleus GO:0005634; spliceosomal complex GO:0005681; U2 snRNP GO:0005686; U12-type spliceosomal complex GO:0005689; nuclear speck GO:0016607; U11/U12 snRNP GO:0034693; RNA bindi…	-7.97879	-7.32008	-7.5399	-7.58462	-8.11383	-7.24687	-7.30347	-7.35828	-7.97451	-7.71643	-6.70718	-8.04978	-6.51417	-6.51818	-6.34419	-6.14573	-6.06901	-5.93994	-6.90793	-7.04587	-7.04759	-6.61367	-6.74975
P36578;Q59GY2;B4DMJ6;Q53G74;H3BM89;B4DFI6;H3BTP7;B4DMJ2	P36578	60S ribosomal protein L4	RPL4	10.0676	+	0	0,00000319	23719	49026000000	428	47697	22	22	22	42.2	42.2	42.2	2;262;263;3074;4031;5349;6308;6772;7729;8891;10470;10471;11129;11358;11616;11660;11661;12143;12506;13272;13273;14835;14836;15758	834;835;836;837	3;96;208;250	1127;1128	95;284		60S ribosomal protein L4	RPL4	structural constituent of ribosome GO:0003735; ribosome GO:0005840; translation GO:0006412; nucleus GO:0005634; nucleolus GO:0005730; cytoplasm GO:0005737; nuclear-transcribed mRNA catabolic process, nonsense-mediated decay GO:0000184; RNA binding GO:0003723; protein binding GO:0005515; cytosol GO:0005829; focal adhesion GO:0005925; rRNA processing GO:0006364; translational initiation GO:0006413;…	-4.85279	-5.08872	-4.6172	-4.80363	-4.72613	-4.42203	-4.44731	-4.21524	-4.54912	-4.16727	-4.32309	-4.19605	-4.08691	-3.9881	-3.71352	-3.72354	-3.70853	-3.62279	-4.23027	-4.4205	-4.00637	-4.10703	-4.01202
A0A024R2Z6;Q9BVP2	A0A024R2Z6	Guanine nucleotide-binding protein-like 3	GNL3	10.0567	+	0	0,00000131	26859	1668500000	88	60572	9	9	9	17.7	17.7	17.7	3544;4949;7511;9983;13219;13220;13738;16094;16144						Guanine nucleotide-binding protein-like 3	GNL3	GTPase activity GO:0003924; protein binding GO:0005515; GTP binding GO:0005525; extracellular space GO:0005615; nucleus GO:0005634; nucleoplasm GO:0005654; nucleolus GO:0005730; cell proliferation GO:0008283; membrane GO:0016020; positive regulation of telomere maintenance GO:0032206; positive regulation of protein sumoylation GO:0033235; regulation of cell proliferation GO:0042127; ribosome biog…	-6.01754	-5.97245	-5.74907	-5.97869	-6.21954	-6.46757	-6.25752	-6.38522	-6.47111	-6.33094	-6.42033	-6.48722	-5.54868	-5.64589	-5.40821	-5.77784	-5.75795	-5.71602	-5.68213	-5.58562	-5.8289	-5.45669	-5.37249
O14497;H0Y488	O14497	AT-rich interactive domain-containing protein 1A	ARID1A	10.0377	+	0	0,00000665	21347	1736700000	51	24204	7	7	7	4.8	4.8	4.8	489;1245;7226;7660;12245;16670;17495			858;859	1036;1038		AT-rich interactive domain-containing protein 1A	ARID1A	DNA binding GO:0003677; chromatin remodeling GO:0006338; SWI/SNF superfamily-type complex GO:0070603; negative regulation of transcription from RNA polymerase II promoter GO:0000122; nuclear chromatin GO:0000790; neural tube closure GO:0001843; cardiac chamber development GO:0003205; optic cup formation involved in camera-type eye development GO:0003408; transcription coactivator activity GO:0003…	-9.49022	-8.66622	-11.4816	-7.54019	-8.76826	-9.44994	-9.2517	-9.04167	-10.2886	-8.6151	-8.41274	-8.26702	-6.83278	-5.87839	-5.55467	-5.02806	-6.34415	-6.26821	-6.84615	-7.11828	-7.46545	-6.32787	-7.00181
L7RSM7;P17252;Q2TSD3;Q59FI5;J3KRN5	L7RSM7	Protein kinase C;Protein kinase C alpha type	PRKCA	10.0317	+	0	0,000184	12652	24403000000	238	76749	27	27	27	42.9	42.9	42.9	363;364;499;1996;2600;2887;4641;6121;6275;7415;7516;7628;8591;8592;8692;8841;9139;9782;10631;10940;10941;11243;11567;12526;12598;12625;14124;16221	590;591;592;593;594	132;135;383;485;583	824;825;826	256;267;269		Protein kinase C alpha type	PRKCA	intracellular GO:0005622, intracellular signal transduction GO:0035556, metal ion binding GO:0046872, angiogenesis GO:0001525, positive regulation of endothelial cell proliferation GO:0001938, desmosome assembly GO:0002159, protein kinase activity GO:0004672, protein serine/threonine kinase activity GO:0004674, protein kinase C activity GO:0004697, calcium-dependent protein kinase C activity GO:0…	-5.35828	-4.80887	-5.56155	-6.64794	-7.00497	-7.14178	-4.57647	-5.23227	-4.82595	-4.75037	-5.17162	-7.23561	-4.35771	-4.18162	-3.81076	-3.80921	-3.83307	-3.65837	-3.92655	-4.38172	-4.19729	-4.11653	-3.8882
B4DLR8;Q3B792;P15559;H3BRK3;Q53G81;H3BNV2;B4DQP5	B4DLR8	NAD(P)H dehydrogenase [quinone] 1	NQO1	10.0185	+	0	0,00000000157	64264	6078400000	43	22793	6	6	6	25.2	25.2	25.2	1081;3240;4169;7030;7031;15278						NAD(P)H dehydrogenase [quinone] 1	NQO1	cytoplasm GO:0005737; NAD(P)H dehydrogenase (quinone) activity GO:0003955; cytochrome-b5 reductase activity, acting on NAD(P)H GO:0004128; superoxide dismutase activity GO:0004784; protein binding GO:0005515; cytosol GO:0005829; regulation of cellular amino acid metabolic process GO:0006521; xenobiotic metabolic process GO:0006805; nitric oxide biosynthetic process GO:0006809; synaptic transmissi…	-2.66801	-3.07346	-1.83266	-2.48342	-2.08315	-1.84661	-2.11726	-2.5959	-2.73971	-2.50877	-2.77832	-1.93657	-9.62493	-10.8989	-10.6656	-10.5457	-7.56842	-9.64874	-9.78963	-10.7522	-7.84702	-7.09013	-6.23934
O95831	O95831	Apoptosis-inducing factor 1, mitochondrial	AIFM1	9.99284	+	0	0,0000000388	43023	4627800000	46	669	5	5	5	13.1	13.1	13.1	3586;7137;7681;7969;16414						Apoptosis-inducing factor 1, mitochondrial	AIFM1	cell GO:0005623; oxidoreductase activity GO:0016491; cell redox homeostasis GO:0045454; protein dimerization activity GO:0046983; flavin adenine dinucleotide binding GO:0050660; oxidation-reduction process GO:0055114; response to ischemia GO:0002931; DNA binding GO:0003677; protein binding GO:0005515; nucleus GO:0005634; mitochondrion GO:0005739; mitochondrial inner membrane GO:0005743; mitochond…	-6.76802	-7.05792	-6.65909	-7.09192	-7.13408	-6.96209	-6.66665	-6.71343	-6.25106	-6.77954	-6.47213	-6.21184	-6.11694	-5.97545	-6.26987	-5.75651	-5.81155	-5.96798	-5.75407	-5.91026	-5.97393	-5.66363	-5.52052
A8K7L9;Q9BXJ1	A8K7L9	Complement C1q tumor necrosis factor-related protein 1	C1QTNF1	9.9468	+	0	0,0186	4714	399930000	10	32734	1	1	1	4.5	4.5	4.5	17643						Complement C1q tumor necrosis factor-related protein 1	C1QTNF1	extracellular region GO:0005576, collagen trimer GO:0005581, protein binding GO:0005515, collagen binding GO:0005518, extracellular space GO:0005615, integral component of plasma membrane GO:0005887, positive regulation of cytosolic calcium ion concentration GO:0007204, negative regulation of platelet activation GO:0010544, positive regulation of gene expression GO:0010628, regulation of glucose …	-1.52905	-2.40881	-4.47351	-3.13953	-2.56237	-3.0979	-4.86457	-4.65325	-5.47699	-5.35446	-2.34865	-4.14274	-3.60258	-3.63242	-3.62539	-3.11702	-3.31807	-3.62558	-4.23597	-3.8759	-4.10524	-3.65984	-3.96975
H0YN26;Q6PKH8;Q08AJ6;P39687;Q3KPI8;H7BZ09;Q1AHP8	H0YN26	Acidic leucine-rich nuclear phosphoprotein 32 family member A	ANP32A	9.92787	+	0	0,00000000285	59814	1611400000	41	19997	8	6	8	60.5	47.5	60.5	2090;2650;11451;12536;13499;13760;15173;16771	560	87				Acidic leucine-rich nuclear phosphoprotein 32 family member A	ANP32A	protein binding GO:0005515; nucleus GO:0005634; nucleoplasm GO:0005654; cytoplasm GO:0005737; endoplasmic reticulum GO:0005783; transcription, DNA-templated GO:0006351; regulation of transcription, DNA-templated GO:0006355; nucleocytoplasmic transport GO:0006913; intracellular signal transduction GO:0035556; regulation of mRNA stability GO:0043488; RNA binding GO:0003723; perinuclear region of cy…	-7.43586	-7.84265	-8.23206	-7.47997	-8.13769	-8.75114	-5.28447	-5.19163	-4.49695	-5.42681	-4.59513	-3.19501	-8.21842	-8.65297	-8.03771	-8.35329	-7.82964	-8.26854	-7.527	-7.64247	-7.79872	-7.27318	-7.19938
A0A0B4J1Z1;B4DEK2;C9JAB2;Q16629;Q8NB80	A0A0B4J1Z1	Serine/arginine-rich splicing factor 7	SRSF7	9.88203	+	0	0,000423	10891	7872900000	134	15763	6	5	5	42.3	42.3	42.3	580;11377;11379;15876;16748;17097			346	85		Serine/arginine-rich-splicing factor 7, Serine/arginine-rich splicing factor 7	SRSF7	nucleotide binding GO:0000166; nucleic acid binding GO:0003676; zinc ion binding GO:0008270; nucleoplasm GO:0005654; mRNA splicing, via spliceosome GO:0000398; protein binding GO:0005515; nucleus GO:0005634; cytoplasm GO:0005737; termination of RNA polymerase II transcription GO:0006369; mRNA processing GO:0006397; RNA export from nucleus GO:0006405; mRNA export from nucleus GO:0006406; RNA splic…	-6.17438	-6.4112	-5.78495	-6.16477	-5.93744	-5.1043	-6.39977	-6.2512	-6.914	-6.89586	-6.1101	-6.38841	-5.56703	-5.84302	-5.12448	-5.8299	-5.22582	-5.02402	-5.78666	-5.52728	-5.73809	-5.21695	-4.92461
A0A024R0K3;Q6ZSA3;F5H5P2;P12694;Q59EI3;B2R8A9	A0A024R0K3	2-oxoisovalerate dehydrogenase subunit alpha, mitochondrial	BCKDHA	9.84824	+	0	0,0000680	14960	823640000	41	5047	6	6	6	16.9	16.9	16.9	9632;11353;12567;13745;15735;16546			39	391		2-oxoisovalerate dehydrogenase subunit alpha, mitochondrial	BCKDHA	oxidoreductase activity, acting on the aldehyde or oxo group of donors, disulfide as acceptor GO:0016624; oxidation-reduction process GO:0055114; alpha-ketoacid dehydrogenase activity GO:0003826; 3-methyl-2-oxobutanoate dehydrogenase (2-methylpropanoyl-transferring) activity GO:0003863; protein binding GO:0005515; mitochondrion GO:0005739; mitochondrial matrix GO:0005759; mitochondrial alpha-keto…	-6.14645	-6.88869	-5.9096	-7.03304	-6.52229	-5.51814	-6.50132	-6.45496	-5.94084	-6.40642	-6.69842	-6.67798	-5.36297	-5.12555	-5.36786	-5.62204	-5.48052	-5.33426	-5.57115	-5.72767	-5.63072	-5.57244	-5.25732
C9J2Y9;P30876;C9J4M6;B4DH29;B4DHJ3;B4DR40	C9J2Y9	DNA-directed RNA polymerase;DNA-directed RNA polymerase II subunit RPB2	POLR2B	9.84592	+	0	0,00000207	25200	3809500000	51	13306	12	12	12	12.5	12.5	12.5	734;2253;2256;4109;7186;7295;12169;15433;15489;15490;16753;16769	484;485	885;1086				DNA-directed RNA polymerase subunit beta, DNA-directed RNA polymerase II subunit RPB2	POLR2B	DNA binding GO:0003677; DNA-directed 5'-3' RNA polymerase activity GO:0003899; transcription, DNA-templated GO:0006351; ribonucleoside binding GO:0032549; mRNA splicing, via spliceosome GO:0000398; chromatin binding GO:0003682; protein binding GO:0005515; nucleus GO:0005634; nucleoplasm GO:0005654; DNA-directed RNA polymerase II, core complex GO:0005665; transcription-coupled nucleotide-excision …	-6.22592	-6.19647	-7.2093	-6.61275	-6.14649	-5.74076	-6.88134	-7.34466	-8.09418	-6.55683	-6.50414	-6.1333	-4.86426	-4.70395	-4.26429	-3.6614	-3.97635	-4.1891	-5.16341	-5.13141	-6.02733	-4.83063	-4.19195
P55060;B4DM31;B4DPS6;B4DUC5;B4DM67	P55060	Exportin-2	CSE1L	9.82433	+	0	0,000656	10045	23004000000	170	11042	14	14	14	14.1	14.1	14.1	48;54;55;1283;2567;2568;3303;3304;4424;6580;10308;12873;14891;14892;16240	884	387	1195;1196	100;920		Exportin-2	CSE1L	nuclear export signal receptor activity GO:0005049, protein binding GO:0005515, nucleus GO:0005634, nuclear envelope GO:0005635, nucleoplasm GO:0005654, cytoplasm GO:0005737, cytosol GO:0005829, protein import into nucleus GO:0006606, protein export from nucleus GO:0006611, apoptotic process GO:0006915, cell proliferation GO:0008283, Ran GTPase binding GO:0008536, membrane GO:0016020, extracellul…	-4.40706	-4.24392	-4.28662	-4.90451	-4.17457	-4.03963	-4.5335	-4.6569	-4.27299	-4.23646	-3.86955	-4.79504	-5.19598	-5.2856	-5.02842	-4.87782	-4.89275	-4.75898	-4.88854	-4.95083	-5.09112	-4.83635	-4.7621
P42166	P42166	Lamina-associated polypeptide 2, isoform alpha;Thymopoietin;Thymopentin	TMPO	9.82423	+	0	0,000263	11874	2384700000	27	75491	7	4	7	15.4	6.9	15.4	3064;4408;5376;13057;14074;15503;16148						Lamina-associated polypeptide 2, isoforms beta/gamma; Lamina-associated polypeptide 2, isoform alpha	TMPO	DNA binding GO:0003677; integral component of membrane GO:0016021; chromatin GO:0000785; lamin binding GO:0005521; nucleus GO:0005634; nuclear envelope GO:0005635; nuclear inner membrane GO:0005637; endoplasmic reticulum membrane GO:0005789; regulation of transcription, DNA-templated GO:0006355; protein binding GO:0005515; cytoplasm GO:0005737; membrane GO:0016020; nuclear membrane GO:0031965	-7.97821	-7.55011	-7.88405	-7.27107	-6.50126	-7.14253	-8.14217	-8.25301	-8.31733	-7.30855	-7.40836	-7.29661	-6.67062	-6.92497	-6.29517	-6.54703	-6.16733	-7.20054	-6.64809	-6.82489	-6.35478	-6.63934	-5.91333
O95373;B3KNG9;B3KQG6	O95373	Importin-7	IPO7	9.82302	+	0	0,0000256	17451	1024800000	34	11952	6	6	6	0.4	0.4	0.4	7886;7887;10229;11385;12069;12070						Importin-7	IPO7	intracellular GO:0005622, intracellular protein transport GO:0006886, Ran GTPase binding GO:0008536, transporter activity GO:0005215, protein binding GO:0005515, nuclear pore GO:0005643, nucleoplasm GO:0005654, cytoplasm GO:0005737, cytosol GO:0005829, protein import into nucleus GO:0006606, signal transduction GO:0007165, protein transporter activity GO:0008565, membrane GO:0016020, viral proces…	-7.37971	-7.33188	-7.95435	-8.63824	-8.09609	-8.08552	-6.7852	-6.57717	-7.04602	-6.92987	-6.82237	-7.12973	-8.43032	-7.67039	-8.64023	-8.00818	-7.93536	-9.02699	-8.1865	-7.93551	-8.45296	-8.44776	-8.77357
Q6FHV6;P09104;A8K3B0;F5H0C8	Q6FHV6	Gamma-enolase;Enolase	ENO2	9.8222	+	0	0,000000000846	69309	9899400000	123	47268	12	10	10	41.9	36.9	36.9	240;241;1779;2374;5332;6300;8146;8305;8578;13211;16606;17467	69;698	357;389				Gamma-enolase	ENO2	phosphopyruvate hydratase complex GO:0000015, magnesium ion binding GO:0000287, phosphopyruvate hydratase activity GO:0004634, glycolytic process GO:0006096, photoreceptor inner segment GO:0001917, protein binding GO:0005515, extracellular space GO:0005615, cytosol GO:0005829, plasma membrane GO:0005886, gluconeogenesis GO:0006094, perikaryon GO:0043204, myelin sheath GO:0043209, canonical glycol…	-2.7004	-2.76228	-2.8864	-2.90148	-2.2941	-2.99417	-1.29054	-1.05301	-0.4614	-2.52805	-1.46092	-0.46684	-4.8778	-4.89109	-5.14004	-3.86488	-5.03739	-4.76066	-4.5447	-4.20088	-4.60359	-4.66996	-4.21092
B9EG90;P11387	B9EG90	DNA topoisomerase 1	TOP1	9.8143	+	0	0,0000370	16491	2660400000	54	90699	7	7	7	12.3	12.3	12.3	407;3573;4283;6335;8493;9385;13193						DNA topoisomerase 1	TOP1	P-body GO:0000932, core promoter sequence-specific DNA binding GO:0001046, DNA binding GO:0003677, chromatin binding GO:0003682, DNA topoisomerase type I activity GO:0003917, DNA topoisomerase type II (ATP-hydrolyzing) activity GO:0003918, protein binding GO:0005515, nucleus GO:0005634, nucleoplasm GO:0005654, nucleolus GO:0005730, DNA replication GO:0006260, DNA topological change GO:0006265, ch…	-7.70579	-7.30735	-7.64433	-7.84717	-6.62746	-8.69837	-8.05287	-7.2909	-8.19743	-8.19672	-7.52167	-7.28973	-6.47187	-6.3786	-6.29251	-6.28333	-6.58205	-6.23507	-6.22282	-6.54264	-6.84812	-6.7134	-6.37179
B4DYZ9;A0A087X1V3;A0A024R784;O15164;Q6ZSA6	B4DYZ9	Transcription intermediary factor 1-alpha	TRIM24	9.7665	+	0	0,507	0,873	830440000	43	1077	4	4	4	6.1	6.1	6.1	5861;5862;11812;12923						Transcription intermediary factor 1-alpha	TRIM24	intracellular GO:0005622; zinc ion binding GO:0008270; p53 binding GO:0002039; chromatin binding GO:0003682; transcription coactivator activity GO:0003713; protein tyrosine kinase activity GO:0004713; ubiquitin-protein transferase activity GO:0004842; receptor binding GO:0005102; protein binding GO:0005515; nucleus GO:0005634; nuclear euchromatin GO:0005719; perichromatin fibrils GO:0005726; cyto…	-5.43439	-5.473	-5.68323	-5.79789	-6.62611	-6.93194	-5.91067	-5.26921	-5.03888	-5.44563	-5.96822	-6.11997	-5.85008	-5.83752	-6.39345	-5.55371	-6.39036	-6.02993	-5.7874	-5.85724	-5.4498	-5.53154	-6.53503
Q9BVA1;O43209;A0A024QZU2;B7Z4N1;Q9UGA2	Q9BVA1	Tubulin beta-2B chain	TUBB2B	9.75391	+	0	0,000000000118	87911	16431000000	133	49953	25	2	6	47.9	3.6	17.5	847;848;1188;1189;3859;3860;3861;4396;4397;4593;5006;5007;5451;6891;6892;6893;6956;6957;7076;7077;7130;7131;7723;8226;8227;10720;10735;10736;10737;10738;10739;11332;11333;11334;11484;14433;14434	675;676	303;354	944;945;946;947;971;972;973;974;1240;1306;1307;1308	73;164;170;257;293;299;300;321;323;330;363;388		Tubulin beta-2B chain	TUBB2B	neuron migration GO:0001764, GTPase activity GO:0003924, structural constituent of cytoskeleton GO:0005200, protein binding GO:0005515, GTP binding GO:0005525, nucleus GO:0005634, cytoplasm GO:0005737, microtubule GO:0005874, microtubule-based process GO:0007017	7.52642	6.8975	7.25329	7.28202	7.60872	8.96742	5.33575	5.2064	4.53472	6.26096	4.38074	4.88147	2.9502	3.16897	3.37598	2.96378	2.85241	3.35347	3.67746	3.58924	3.96058	4.09666	3.73574
A8K9T9;A8K8N7;O15067;B4DJ26	A8K9T9	Phosphoribosylformylglycinamidine synthase	PFAS	9.75227	+	0	0,399	1131	4576300000	125	14464	21	21	21	22.9	22.9	22.9	1211;1641;1699;3041;3567;3790;4030;4152;4331;4414;5295;7071;7533;8653;9345;11383;13562;13563;13846;16073;16828	311;312;313;314	108;270;336;871	454;455	1218;1222		Phosphoribosylformylglycinamidine synthase	PFAS	phosphoribosylformylglycinamidine synthase activity GO:0004642, ATP binding GO:0005524, cytoplasm GO:0005737, cytosol GO:0005829, purine nucleotide biosynthetic process GO:0006164, 'de novo' IMP biosynthetic process GO:0006189, glutamine metabolic process GO:0006541, ribonucleoside monophosphate biosynthetic process GO:0009156, purine ribonucleoside monophosphate biosynthetic process GO:0009168, …	-3.58334	-4.35941	-4.45302	-4.67627	-5.44552	-5.65636	-4.12907	-4.93237	-5.12798	-5.94293	-4.02615	-5.48637	-4.59656	-4.43913	-4.04051	-4.59972	-4.22701	-4.51812	-4.89005	-5.23646	-5.15728	-4.46718	-5.14548
B4DG62;P19367;A8K7J7;Q59FD4;A0A024QZK7;B3KXY9;B3KRA9	B4DG62	Hexokinase;Hexokinase-1	HK1	9.7451	+	0	0,0000000634	40394	22898000000	410	10231	28	25	28	3.1	27.8	3.1	460;2322;2697;3262;4256;4313;4337;4338;4619;4620;4621;5116;5852;6226;6251;7263;8090;9648;9667;9922;10442;10478;10556;10557;10558;10845;10846;11118;11156;11923;15383			399;400;401;402;562;563;564;565;566	1;29;63;296;300;455;511;744;748		Phosphotransferase, Hexokinase-1	HK1	cellular glucose homeostasis GO:0001678, hexokinase activity GO:0004396, ATP binding GO:0005524, glucose binding GO:0005536, cell GO:0005623, glycolytic process GO:0006096, carbohydrate phosphorylation GO:0046835, glucokinase activity GO:0004340, protein binding GO:0005515, mitochondrion GO:0005739, mitochondrial outer membrane GO:0005741, cytosol GO:0005829, fructokinase activity GO:0008865, glu…	-6.392	-6.05438	-6.20644	-6.0284	-6.11844	-5.96799	-5.71913	-5.70014	-5.59169	-5.5221	-5.17088	-5.82408	-5.21417	-5.21835	-4.69931	-4.65529	-4.82235	-4.8384	-5.04046	-5.34753	-5.34671	-5.09776	-4.99363
P49915;B4DUT7;Q53F90	P49915	GMP synthase [glutamine-hydrolyzing]	GMPS	9.74404	+	0	0,0000000000248	106238	5097100000	94	76715	14	14	14	2.9	2.9	2.9	1122;2286;3470;3481;5245;5974;6565;6904;11674;13263;14974;16155;16195;16734			1170	329		GMP synthase [glutamine-hydrolyzing]	GMPS	GMP synthase activity GO:0003921, GMP synthase (glutamine-hydrolyzing) activity GO:0003922, ATP binding GO:0005524, cytoplasm GO:0005737, cytosol GO:0005829, GMP biosynthetic process GO:0006177, glutamine metabolic process GO:0006541, purine nucleobase biosynthetic process GO:0009113, purine ribonucleoside monophosphate biosynthetic process GO:0009168, pyrophosphatase activity GO:0016462	-4.78018	-4.51515	-4.84249	-4.67223	-4.64073	-4.71575	-3.62689	-3.80664	-3.55571	-4.23143	-3.59435	-3.9983	-5.32574	-5.37547	-5.17612	-5.22884	-5.45607	-5.21861	-5.18253	-5.33752	-5.11015	-5.30927	-5.11924
A0A024RDH8;P49207;Q5MK14	A0A024RDH8	60S ribosomal protein L34	RPL34	9.71344	+	0	0,0000000184	47310	7490300000	122	13293	5	5	5	24.8	24.8	24.8	558;559;7379;12385;12811	188;189	46;49				60S ribosomal protein L34	RPL34	nuclear-transcribed mRNA catabolic process, nonsense-mediated decay GO:0000184; RNA binding GO:0003723; structural constituent of ribosome GO:0003735; nucleolus GO:0005730; cytoplasm GO:0005737; mitochondrion GO:0005739; cytosol GO:0005829; rRNA processing GO:0006364; translation GO:0006412; translational initiation GO:0006413; SRP-dependent cotranslational protein targeting to membrane GO:000661…	-5.46776	-5.33918	-5.11284	-5.2538	-5.19646	-4.67995	-3.50376	-3.70906	-3.84797	-3.25697	-3.45244	-3.95289	-3.28903	-3.75106	-3.39446	-3.28659	-3.71417	-3.58372	-3.94927	-4.64951	-4.79071	-4.03567	-4.3862
A8K897;H3BVG0;Q8N1F7;H3BVE2	A8K897	Nuclear pore complex protein Nup93	NUP93	9.70862	+	0	0,00000101	27843	1665900000	15	93381	6	6	6	7.7	7.7	7.7	5176;8936;10879;11285;14026;14593			447	666		Nuclear pore complex protein Nup93	NUP93	nuclear pore GO:0005643, transport GO:0006810, positive regulation of defense response to virus by host GO:0002230, nuclear envelope GO:0005635, mRNA export from nucleus GO:0006406, tRNA export from nucleus GO:0006409, protein import into nucleus GO:0006606, mitotic nuclear envelope disassembly GO:0007077, regulation of glucose transport GO:0010827, membrane GO:0016020, viral process GO:0016032, …	-8.35141	-8.26341	-8.1058	-8.8666	-7.84695	-7.73704	-9.08061	-9.09935	-8.59082	-8.39024	-8.18703	-8.15734	-6.64142	-6.6399	-6.25756	-6.40555	-6.48808	-6.8351	-6.89265	-7.29048	-8.15194	-6.64321	-6.78602
V9HW43;P04792;B4DL87	V9HW43	Heat shock protein beta-1	HSPB1	9.69154	+	0	0,0000000000841	91555	68577000000	360	22782	11	11	11	49.8	49.8	49.8	1417;2408;2409;2410;5388;5764;8216;8502;12086;14832;16790						Heat shock protein beta-1	HSPB1	proteasome complex GO:0000502, retina homeostasis GO:0001895, protein kinase C binding GO:0005080, protein binding GO:0005515, extracellular space GO:0005615, nucleus GO:0005634, cytoplasm GO:0005737, spindle GO:0005819, cytosol GO:0005829, cytoskeleton GO:0005856, plasma membrane GO:0005886, focal adhesion GO:0005925, regulation of translational initiation GO:0006446, negative regulation of prot…	-3.39607	-3.62097	-3.29632	-3.46703	-3.48061	-2.88612	-3.61099	-4.14838	-3.693	-4.02719	-3.98786	-3.66781	-4.60158	-4.70572	-4.94721	-5.12521	-4.58674	-4.54607	-5.31369	-5.18501	-5.25723	-5.18068	-5.00182
V9HW74;P09936;B2RD14;A6NLJ7;D6RE83;D6R956;D6R974	V9HW74	Ubiquitin carboxyl-terminal hydrolase;Ubiquitin carboxyl-terminal hydrolase isozyme L1	UCHL1	9.69136	+	0	0,00000000000000394	289082	57616000000	410	24824	17	17	17	78.5	78.5	78.5	895;2012;3207;4453;7879;8639;8720;10640;10641;10642;10676;10677;10678;10679;10964;11836;11837;11921;12264;15706;15720	707;708;709;710;711	90;132;152;201;220	992;993;994;995	1;6;12;179		Ubiquitin carboxyl-terminal hydrolase, Ubiquitin carboxyl-terminal hydrolase isozyme L1	UCHL1	thiol-dependent ubiquitin-specific protease activity GO:0004843, nucleoplasm GO:0005654, cytoplasm GO:0005737, ubiquitin-dependent protein catabolic process GO:0006511, protein deubiquitination GO:0016579, ligase activity GO:0016874, intracellular GO:0005622, response to ischemia GO:0002931, cysteine-type endopeptidase activity GO:0004197, protein binding GO:0005515, endoplasmic reticulum membran…	-2.21244	-2.7671	-2.28086	-1.72068	-2.22621	-2.03005	-1.53488	-1.68227	-1.60703	-1.267	-0.8614	-1.0011	-5.25112	-5.07448	-4.96524	-5.24682	-5.32801	-5.11991	-4.70547	-4.88133	-4.47329	-4.44153	-4.44098
Q9BXP5;H7C3A1	Q9BXP5	Serrate RNA effector molecule homolog	SRRT	9.67828	+	0	0,0178	4778	2402500000	57	10067	10	10	10	13.5	13.5	13.5	429;3762;6740;7142;7330;9868;10513;12699;15630;15631	1087;1088	441;628	1439	184		Serrate RNA effector molecule homolog	SRRT	nucleotide binding GO:0000166; nucleoplasm GO:0005654; mRNA splicing, via spliceosome GO:0000398; DNA binding GO:0003677; protein binding GO:0005515; cytoplasm GO:0005737; regulation of transcription, DNA-templated GO:0006355; cell proliferation GO:0008283; primary miRNA processing GO:0031053; snRNA transcription from RNA polymerase II promoter GO:0042795; RNA binding GO:0003723; response to arse…	-7.15981	-6.99287	-7.42366	-6.99777	-7.08169	-6.47197	-6.8999	-8.00311	-7.41135	-6.7621	-6.47703	-7.26249	-6.46777	-6.96441	-6.13484	-6.52425	-6.24931	-6.01015	-7.1814	-6.59371	-6.52901	-6.55389	-6.65818
B4DE32;B1AHC9;A0A024R1N4;P12956;B2RDN9;B4E356	B4DE32	X-ray repair cross-complementing protein 6	XRCC6	9.66997	+	0	0,0000570	15404	16609000000	251	6424	22	22	22	33.6	33.6	33.6	2452;2453;2815;4535;4537;6732;6733;6734;6862;6885;7876;8711;11150;11799;11931;12969;13256;14607;14608;15930;15931;16112						X-ray repair cross-complementing protein 6	XRCC6	telomere maintenance GO:0000723; damaged DNA binding GO:0003684; ATP-dependent DNA helicase activity GO:0004003; nucleoplasm GO:0005654; double-strand break repair via nonhomologous end joining GO:0006303; DNA duplex unwinding GO:0032508; telomeric DNA binding GO:0042162; Ku70:Ku80 complex GO:0043564; nuclear telomere cap complex GO:0000783; nuclear chromosome, telomeric region GO:0000784; DNA bi…	-6.07515	-5.94733	-5.79896	-6.22105	-6.05725	-6.17512	-5.60915	-5.7506	-5.76693	-5.52743	-5.5236	-5.6792	-6.14902	-6.17566	-5.89871	-6.02091	-5.94048	-5.77038	-5.74067	-5.75826	-5.76371	-5.68124	-5.5481
A0A024R407;A0A024R3Z1;P11137;A8K5Y1;A0A024R409;Q59FX9;A0A024R3Y8	A0A024R407	Microtubule-associated protein;Microtubule-associated protein 2	MAP2	9.66802	+	0	0,0000000953	38287	556660000	22	19952	3	3	3	2.3	2.3	2.3	8838;13360;16085						Microtubule-associated protein 2	MAP2	microtubule bundle formation GO:0001578, microtubule binding GO:0008017, central nervous system neuron development GO:0021954, nucleolus GO:0005730, cytoplasm GO:0005737, microtubule cytoskeleton organization GO:0000226, dystroglycan binding GO:0002162, structural molecule activity GO:0005198, protein binding GO:0005515, calmodulin binding GO:0005516, microtubule GO:0005874, microtubule associate…	-4.54684	-1.8788	-4.9209	-4.31877	-4.52349	-4.26262	-5.08934	-4.1387	-5.14416	-5.44001	-4.73412	-3.88393	-8.91897	-9.36351	-7.07074	-7.33126	-8.15923	-9.30028	-7.94866	-8.39363	-8.10018	-7.61901	-6.79012
I3L2R2;I3L419;I3L156;Q9BSJ6	I3L2R2	Protein FAM64A	FAM64A	9.66435	+	0	0,0000631	15146	518350000	7	14183	1	1	1	15.4	15.4	15.4	9698						Protein FAM64A	FAM64A	nucleus GO:0005634, cytoplasm GO:0005737, nucleolus GO:0005730, protein binding GO:0005515, mitotic cell cycle GO:0000278, cell division GO:0051301	-2.79908	-1.70009	-2.32812	-2.22795	-2.0215	-2.36047	-3.13371	-3.67386	-3.84721	-4.5523	-4.99368	-2.82872	-0.33711	-0.37004	-1.13452	0.30074	-0.21545	-1.03849	-3.11691	-0.80967	-1.24305	-0.99817	-4.10709
P53004	P53004	Biliverdin reductase A	BLVRA	9.62248	+	0	0	339085	1807400000	68	33428	5	5	5	17.2	17.2	17.2	4200;9074;9075;11099;13283						Biliverdin reductase A	BLVRA	oxidoreductase activity GO:0016491, oxidation-reduction process GO:0055114, biliverdin reductase activity GO:0004074, protein binding GO:0005515, cytosol GO:0005829, zinc ion binding GO:0008270, heme catabolic process GO:0042167, extracellular exosome GO:0070062	-3.18505	-3.24114	-3.26564	-3.17334	-2.17442	-2.77809	-0.07658	0.13995	-0.62181	-0.3493	0.33244	-0.28927	-5.98968	-6.96022	-5.87313	-6.12409	-6.22492	-6.34719	-4.98397	-5.31091	-5.60817	-4.91962	-5.33349
P16401	P16401	Histone H1.5	HIST1H1B	9.61106	+	0	0,000364	11204	211000000000	567	2258	13	11	11	37.6	2.7	2.7	941;942;1700;3720;5539;7473;7488;11046;11047;13090;13091;13092;13093;13094;13701						Histone H1.5	HIST1H1B	negative regulation of transcription from RNA polymerase II promoter GO:0000122, nucleosome GO:0000786, nuclear chromatin GO:0000790, nuclear heterochromatin GO:0005720, chromatin organization GO:0006325, nucleosome assembly GO:0006334, positive regulation of cell growth GO:0030307, chromatin DNA binding GO:0031490, histone deacetylase binding GO:0042826, RNA binding GO:0003723, protein stabiliza…	-3.65296	-3.38268	-3.19389	-4.02311	-3.97016	-2.71177	-1.85673	-2.12649	-1.80232	-1.58563	-2.31652	-2.12801	-3.2426	-2.69806	-2.82718	-3.9185	-2.79292	-2.81371	-2.72549	-3.89474	-3.14773	-2.51688	-3.0765
B5BUB1;Q9Y265;E7ETR0;B3KRS7	B5BUB1	RuvB-like 1	RUVBL1	9.60582	+	0	0,00330	7254	13089000000	266	50215	17	17	17	40.8	40.8	40.8	1452;1844;2963;3313;5191;5534;6692;6693;6927;7936;8311;8312;11671;12042;14567;14808;15066;15809	456	49	644;645	113;455		RuvB-like helicase, RuvB-like 1	RUVBL1	ATP binding GO:0005524; nucleoplasm GO:0005654; cytoplasm GO:0005737; Golgi apparatus GO:0005794; DNA repair GO:0006281; DNA recombination GO:0006310; transcription, DNA-templated GO:0006351; regulation of transcription, DNA-templated GO:0006355; DNA duplex unwinding GO:0032508; ATP-dependent 5'-3' DNA helicase activity GO:0043141; intracellular membrane-bounded organelle GO:0043231; nucleus GO:0…	-5.65821	-5.3379	-5.68567	-5.23024	-5.32953	-4.78271	-5.74889	-5.56364	-5.50033	-5.11532	-4.8613	-5.41534	-5.96037	-6.20451	-5.88122	-5.95994	-5.76857	-5.77775	-5.31019	-5.54337	-5.50539	-5.43162	-5.11091
Q59G96;P50570;Q59GI5;B4DHH5;A0A0D9SFB1;B7ZAC0;B4DK06;A0A0D9SFE4;Q05193	Q59G96	Dynamin-2;Dynamin-1	DNM2	9.60234	+	0	0,00257	7656	1633800000	50	5511	6	6	6	10.9	10.9	10.9	3760;5078;5709;8295;8296;14978						Dynamin-2	DNM2	GTPase activity GO:0003924; GTP binding GO:0005525; microtubule GO:0005874; endocytosis GO:0006897; G2/M transition of mitotic cell cycle GO:0000086; Golgi membrane GO:0000139; phagocytic cup GO:0001891; photoreceptor inner segment GO:0001917; G-protein coupled receptor internalization GO:0002031; ventricular septum development GO:0003281; protein binding GO:0005515; nucleus GO:0005634; cytoplasm…	-6.30255	-6.13826	-6.0418	-6.38238	-6.53203	-6.92567	-6.03163	-5.77197	-5.39027	-5.88906	-5.6715	-5.68177	-6.15999	-6.59294	-6.14108	-6.5591	-6.12123	-6.23775	-6.44953	-6.22958	-6.22071	-6.0314	-5.88731
Q5VZY9;B7Z2T7;O15075	Q5VZY9	Serine/threonine-protein kinase DCLK1	DCLK1	9.59171	+	0	0,000104	13956	233640000	12	40456	3	2	2	9.6	6.6	6.6	11594;13126;14998						Serine/threonine-protein kinase DCLK1	DCLK1	neuron migration GO:0001764; protein kinase activity GO:0004672; protein serine/threonine kinase activity GO:0004674; signal transducer activity, downstream of receptor GO:0005057; ATP binding GO:0005524; integral component of plasma membrane GO:0005887; protein phosphorylation GO:0006468; nervous system development GO:0007399; central nervous system development GO:0007417; response to virus GO:0…	-4.15731	-4.73012	-4.44415	-4.56553	-4.28276	-4.35075	-2.76505	-3.33529	-2.96438	-3.88979	-2.68907	-3.06373	-4.18681	-5.245	-4.69214	-3.79136	-4.31816	-3.91824	-4.21752	-4.75614	-4.44038	-5.11445	-4.2096
A0A0A0MSJ0;Q86XP3;B3KX23;T2DQ69;B3KTL4;B3KMI4;B3KV84	A0A0A0MSJ0	ATP-dependent RNA helicase DDX42	DDX42	9.58813	+	0	0,000000000116	88217	1951400000	78	77813	9	9	9	13.6	13.6	13.6	2467;2692;2798;5070;5149;5583;9348;15434;16833						ATP-dependent RNA helicase DDX42	DDX42	nucleic acid binding GO:0003676, helicase activity GO:0004386, ATP binding GO:0005524, ATP-dependent RNA helicase activity GO:0004004, protein binding GO:0005515, nucleus GO:0005634, nucleoplasm GO:0005654, cytoplasm GO:0005737, protein localization GO:0008104, RNA secondary structure unwinding GO:0010501, Cajal body GO:0015030, membrane GO:0016020, nuclear speck GO:0016607, RNA binding GO:0003723	-7.99778	-7.53886	-8.14024	-7.72284	-8.2539	-8.65365	-8.05906	-8.36304	-8.33006	-7.88811	-7.60667	-8.41307	-5.96216	-6.39449	-6.11123	-6.23499	-6.08508	-5.97918	-6.45823	-6.38444	-6.60837	-6.51813	-6.33133
B7Z2Z1;B7ZLP5;A8K329;Q15424;B7Z1C7;B7Z2F6;B7Z5X3;B7Z959	B7Z2Z1	Scaffold attachment factor B1	SAFB	9.58686	+	0	0,000000125	36959	1255700000	38	91084	9	5	9	16.2	9.4	16.2	354;800;1675;3776;5643;6718;11031;13067;14274	287	120				Scaffold attachment factor B1	SAFB	nucleotide binding GO:0000166; core promoter binding GO:0001047; chromatin binding GO:0003682; double-stranded DNA binding GO:0003690; protein binding GO:0005515; nucleus GO:0005634; nucleoplasm GO:0005654; chromatin organization GO:0006325; transcription, DNA-templated GO:0006351; protein kinase binding GO:0019901; intracellular estrogen receptor signaling pathway GO:0030520; growth GO:0040007; …	-10.0537	-9.15759	-9.21814	-10.119	-9.18425	-8.72959	-10.2552	-9.88225	-10.3044	-10.0408	-9.80025	-10.98	-6.57826	-7.19474	-7.23367	-6.89598	-8.16566	-6.96394	-7.761	-7.59584	-8.34962	-9.23605	-7.61212
A0A0A0MR39;A0A087WUT0;A0A0A0MQW0;A0A024R5Q6;Q9P2K5;A0A0C4DGV1;H0YN19;Q9Y655	A0A0A0MR39	Myelin expression factor 2	MYEF2	9.57667	+	0	0,0000000570	40967	1270600000	53	64149	6	6	6	13.7	13.7	13.7	276;2303;4849;8706;10412;10413;15964			335;336	439;487		Myelin expression factor 2	MYEF2	nucleotide binding GO:0000166; nucleic acid binding GO:0003676; DNA binding GO:0003677; protein binding GO:0005515; nucleus GO:0005634; nucleoplasm GO:0005654; cytoplasm GO:0005737; transcription, DNA-templated GO:0006351; myotube differentiation GO:0014902; neuron differentiation GO:0030182; RNA binding GO:0003723	-6.63424	-6.46273	-6.6425	-6.29774	-6.53152	-6.87354	-7.39465	-7.2982	-7.49961	-7.14289	-7.96412	-7.2051	-5.90619	-6.4348	-6.49612	-6.07563	-6.47658	-6.19318	-5.91503	-5.94113	-6.07796	-6.09954	-6.0137
P49419;F8VS02;A0A0J9YWF7	P49419	Alpha-aminoadipic semialdehyde dehydrogenase	ALDH7A1	9.561	+	0	0,000000000219	81501	11091000000	247	58486	22	22	22	38.4	38.4	38.4	2628;3079;3164;3482;3742;4272;4826;7059;7380;8533;8534;10458;10459;11721;11736;11880;12305;12596;12597;16070;16592;16740;16741	858	70	1162;1163;1164	136;163;380		Alpha-aminoadipic semialdehyde dehydrogenase	ALDH7A1	oxidoreductase activity GO:0016491; oxidation-reduction process GO:0055114; oxidoreductase activity, acting on the aldehyde or oxo group of donors, NAD or NADP as acceptor GO:0016620; aldehyde dehydrogenase (NAD) activity GO:0004029; L-aminoadipate-semialdehyde dehydrogenase activity GO:0004043; protein binding GO:0005515; nucleus GO:0005634; cytoplasm GO:0005737; mitochondrion GO:0005739; mitoch…	-4.68635	-4.23483	-4.18334	-4.21008	-4.04777	-4.18578	-3.51587	-3.38174	-3.37026	-2.96208	-2.98892	-3.13258	-5.58997	-5.69419	-5.27245	-5.25931	-5.24841	-5.08777	-4.84754	-5.21045	-5.12285	-4.78825	-4.44124
Q16531;B4DSA8;B4DZP5;F5GY55;B7Z2A1	Q16531	DNA damage-binding protein 1	DDB1	9.54029	+	0	0,000000612	29852	3418800000	51	12697	9	9	9	13.2	13.2	13.2	1207;1221;3060;6358;7935;10667;11045;11888;15464	1000	378				DNA damage-binding protein 1	DDB1	nucleic acid binding GO:0003676; nucleus GO:0005634; nucleotide-excision repair, DNA damage recognition GO:0000715; nucleotide-excision repair, DNA duplex unwinding GO:0000717; nuclear chromosome, telomeric region GO:0000784; DNA binding GO:0003677; protein binding GO:0005515; extracellular space GO:0005615; nucleoplasm GO:0005654; cytoplasm GO:0005737; DNA repair GO:0006281; transcription-couple…	-8.07868	-7.66939	-8.52036	-8.06798	-8.09668	-8.00573	-6.36242	-6.45826	-7.16323	-7.36395	-6.26296	-7.55984	-6.0629	-6.35592	-6.25139	-6.28656	-6.45471	-6.5933	-6.39916	-6.82927	-6.71713	-6.80027	-6.70876
Q15717;M0QZR9	Q15717	ELAV-like protein 1	ELAVL1	9.52611	+	0	0,00000682	21260	5694300000	121	36091	8	7	8	29.4	26.7	29.4	855;2220;2862;11545;12992;13555;15076;16521						ELAV-like protein 1	ELAVL1	nucleotide binding GO:0000166; RNA binding GO:0003723; mRNA splicing, via spliceosome GO:0000398; double-stranded RNA binding GO:0003725; mRNA binding GO:0003729; mRNA 3'-UTR binding GO:0003730; protein binding GO:0005515; nucleus GO:0005634; nucleoplasm GO:0005654; cytoplasm GO:0005737; cytosol GO:0005829; multicellular organism development GO:0007275; membrane GO:0016020; AU-rich element bindin…	-5.93076	-5.98341	-5.84149	-5.59103	-5.55667	-5.28785	-6.80557	-6.91663	-6.58883	-6.80619	-6.96649	-6.21698	-6.11927	-6.31223	-6.27318	-6.1554	-6.11904	-6.07397	-6.03246	-6.1106	-6.23998	-5.92114	-5.68526
A0A0A0MQT0;P09455;A0A0A0MTB9;H0YAK8	A0A0A0MQT0	Retinol-binding protein 1	RBP1	9.52061	+	0	0,0312	4050	2785900000	65	2231	6	6	6	41.6	41.6	41.6	991;992;5680;6168;6169;10576;10577;11639			333;334	73;112		Retinol binding protein 1, cellular; Retinol-binding protein 1	RBP1	retinoic acid biosynthetic process GO:0002138; transporter activity GO:0005215; cytosol GO:0005829; vitamin A metabolic process GO:0006776; transport GO:0006810; retinol binding GO:0019841; regulation of granulocyte differentiation GO:0030852; response to vitamin A GO:0033189; retinol metabolic process GO:0042572; cell body GO:0044297; lipid binding GO:0008289; retinoid metabolic process GO:00015…	0.12314	-1.91581	-0.82447	-2.58936	-4.00962	-2.51044	-1.90451	0.41666	-2.47553	-3.32494	-1.2231	0.35839	-1.38127	-0.3536	0.3132	1.2292	-0.51846	-0.21033	-0.16461	-0.13768	1.10996	-0.25305	-0.27618
P02458	P02458	Collagen alpha-1(II) chain;Collagen alpha-1(II) chain;Chondrocalcin	COL2A1	9.50746	+	0	0,0139	5107	308480000	21	14178	2	1	1	2.4	1.5	1.5	4881;11862						Collagen alpha-1(II) chain	COL2A1	skeletal system development GO:0001501, cartilage condensation GO:0001502, tissue homeostasis GO:0001894, endochondral ossification GO:0001958, chondrocyte differentiation GO:0002062, heart morphogenesis GO:0003007, extracellular region GO:0005576, collagen type II trimer GO:0005585, basement membrane GO:0005604, extracellular space GO:0005615, endoplasmic reticulum lumen GO:0005788, proteoglycan…	-1.27952	-2.04001	-1.15864	-1.11303	-1.01455	-0.68913	-0.85249	-2.06132	-1.60944	-1.29633	-0.86448	-1.13973	-1.53644	-2.65513	-1.3373	-1.73729	-2.83654	-2.2663	-2.45117	-2.46374	-1.02824	-2.5983	-3.53569
A0A024R4Z6;Q08945	A0A024R4Z6	FACT complex subunit SSRP1	SSRP1	9.46479	+	0	0,0000909	14255	1972500000	53	81074	11	11	11	14.5	14.5	14.5	1614;3549;4055;8501;11340;11897;12935;13121;14660;14661;15771	79	207				FACT complex subunit SSRP1	SSRP1	DNA binding GO:0003677; nucleus GO:0005634; cytoplasm GO:0005737; chromatin binding GO:0003682; protein binding GO:0005515; nucleoplasm GO:0005654; chromosome GO:0005694; nucleolus GO:0005730; DNA replication GO:0006260; DNA repair GO:0006281; regulation of transcription, DNA-templated GO:0006355; transcription from RNA polymerase II promoter GO:0006366; transcription elongation from RNA polymera…	-9.90078	-7.99425	-8.21111	-8.03263	-9.62608	-9.4217	-8.16435	-8.19755	-8.41627	-8.52594	-8.88902	-9.58085	-7.1757	-7.42565	-6.74399	-7.13948	-7.71725	-7.33573	-7.06723	-7.1589	-7.78578	-7.18576	-6.91893
F5H3P3;H0YGX7;B2R4F3;A0A024RAS5;P52566;F5H2R5;F5H6Q0	F5H3P3	Rho GDP-dissociation inhibitor 2	ARHGDIB	9.43841	+	0	0,0000000536	41320	554000000	16	17837	3	3	3	28.5	28.5	28.5	2498;13588;14948						Rho GDP-dissociation inhibitor 2	ARHGDIB	Rho GDP-dissociation inhibitor activity GO:0005094, cytoplasm GO:0005737, regulation of catalytic activity GO:0050790, GTPase activity GO:0003924, GTPase activator activity GO:0005096, protein binding GO:0005515, cytosol GO:0005829, cytoskeleton GO:0005856, movement of cell or subcellular component GO:0006928, negative regulation of cell adhesion GO:0007162, multicellular organism development GO:…	-4.69282	-4.99903	-5.6909	-5.01963	-5.05692	-3.71832	-4.10438	-4.01273	-4.66823	-4.85084	-4.74532	-4.36468	-1.65615	-1.36154	-1.40678	-2.40172	-0.27601	0.70492	-0.99585	-0.62355	-0.87545	-1.85953	-2.48193
B5BUB5;P05455	B5BUB5	Lupus La protein	SSB	9.43748	+	0	0,0000000887	38639	6275400000	134	46867	11	11	11	33.6	33.6	33.6	3244;4014;5480;6548;6549;9890;11159;13436;13437;13867;14845;17475			646	80		Lupus La protein	SSB	nucleotide binding GO:0000166; RNA binding GO:0003723; nucleus GO:0005634; RNA processing GO:0006396; intracellular ribonucleoprotein complex GO:0030529; tRNA binding GO:0000049; nuclear chromosome, telomeric region GO:0000784; mRNA binding GO:0003729; protein binding GO:0005515; tRNA modification GO:0006400; histone mRNA metabolic process GO:0008334; RNA binding GO:0003723; IRES-dependent viral …	-6.94475	-6.76014	-6.55272	-6.66515	-6.73291	-6.66497	-6.28376	-6.2398	-6.23832	-6.45003	-6.16254	-6.2954	-6.73439	-6.93221	-7.01637	-7.01864	-6.82463	-6.85136	-6.48444	-6.50159	-6.40736	-6.37169	-6.20942
V9HW26;P25705;K7EK77	V9HW26	ATP synthase subunit alpha;ATP synthase subunit alpha, mitochondrial	ATP5A1	9.42253	+	0	0,000000000000667	162498	50004000000	643	5975	25	25	25	47.9	47.9	47.9	1322;1785;3085;3492;3493;3844;4108;5712;5738;6747;7211;7212;8431;8432;8823;11597;11598;11889;12117;12733;14632;14687;14688;15281;15282;16481;16938;16939			1087;1088;1089;1090	51;95;189;324		ATP synthase subunit alpha, mitochondrial	ATP5A1	ATP synthesis coupled proton transport GO:0015986; proton-transporting ATP synthase complex, catalytic core F(1) GO:0045261; proton-transporting ATP synthase activity, rotational mechanism GO:0046933; proton-transporting ATPase activity, rotational mechanism GO:0046961; ATP binding GO:0005524; negative regulation of endothelial cell proliferation GO:0001937; protein binding GO:0005515; mitochondr…	-5.35408	-5.3971	-5.32936	-5.41028	-5.30622	-5.18167	-4.37288	-4.53169	-4.50715	-4.33365	-4.39933	-4.32885	-5.86427	-6.10748	-5.93567	-5.76794	-5.8522	-5.76634	-5.419	-5.68648	-5.72069	-5.456	-5.46
P62316;K7EJB5;K7ERG4	P62316	Small nuclear ribonucleoprotein Sm D2	SNRPD2	9.39912	+	0	0,00000275	24223	2865400000	53	13527	6	6	6	52.5	52.5	52.5	3142;3633;4760;4761;11362;13060;13061	914	46	1228	11		Small nuclear ribonucleoprotein Sm D2	SNRPD2	RNA splicing GO:0008380; small nuclear ribonucleoprotein complex GO:0030532; spliceosomal complex assembly GO:0000245; spliceosomal snRNP assembly GO:0000387; mRNA splicing, via spliceosome GO:0000398; protein binding GO:0005515; nucleoplasm GO:0005654; spliceosomal complex GO:0005681; U5 snRNP GO:0005682; U1 snRNP GO:0005685; U2 snRNP GO:0005686; U4 snRNP GO:0005687; U12-type spliceosomal comple…	-7.36262	-7.63849	-7.43272	-7.15412	-6.97455	-5.96267	-7.64795	-7.36963	-8.58001	-8.21845	-6.99311	-9.01925	-5.79567	-6.05929	-5.56707	-5.40519	-5.58086	-5.41472	-6.28732	-5.92726	-6.27623	-6.3806	-6.07242
Q59GW6;Q9BWD1;A8K4W5	Q59GW6	Acetyl-CoA acetyltransferase, cytosolic	ACAT2	9.39854	+	0	0,0000000000399	100349	1040100000	24	42135	6	6	6	23.5	23.5	23.5	644;1738;3121;5262;6856;10602	1045	72				Sterol O-acyltransferase 2	SOAT2	O-acyltransferase activity GO:0008374; integral component of membrane GO:0016021; fatty-acyl-CoA binding GO:0000062; endoplasmic reticulum GO:0005783; endoplasmic reticulum membrane GO:0005789; brush border GO:0005903; cholesterol metabolic process GO:0008203; macrophage derived foam cell differentiation GO:0010742; cholesterol binding GO:0015485; transferase activity, transferring acyl groups GO…	-3.58936	-2.62707	-2.60278	-3.84868	-2.59076	-3.73913	-2.47841	-1.86295	-1.80194	-1.35975	-2.43551	-2.12595	-5.80803	-6.04439	-5.76779	-6.49551	-5.91836	-5.68297	-4.56196	-4.67615	-4.39316	-4.70412	-4.19547
A0A024RDG9;Q9BUT1;D6RFG2;D6R9P2;D6R9U8;D6RIR6;B3KY19;A8K5M0;A0A024RDJ8	A0A024RDG9	3-hydroxybutyrate dehydrogenase type 2	BDH2	9.3883	+	0	0,0000000000476	98204	1661100000	19	26724	4	4	4	19.6	19.6	19.6	5329;9482;14171;16137						3-hydroxybutyrate dehydrogenase type 2	BDH2	cytoplasm GO:0005737; 2,3-dihydro-2,3-dihydroxybenzoate dehydrogenase activity GO:0008667; siderophore biosynthetic process GO:0019290; oxidation-reduction process GO:0055114; 3-hydroxybutyrate dehydrogenase activity GO:0003858; cytosol GO:0005829; fatty acid beta-oxidation GO:0006635; oxidoreductase activity, acting on the CH-CH group of donors, NAD or NADP as acceptor GO:0016628; epithelial cel…	-3.51175	-3.53724	-3.25258	-3.72099	-3.9657	-4.28517	-0.67979	0.12714	-1.2127	-0.81833	-0.21283	-0.58298	-4.49869	-4.89006	-4.86377	-4.84277	-5.86601	-5.98036	-4.37652	-4.93172	-5.22681	-4.1828	-3.74772
A0MNN4;Q2TAY7	A0MNN4	WD40 repeat-containing protein SMU1;WD40 repeat-containing protein SMU1, N-terminally processed	SMU1	9.35485	+	0	0,000105	13916	1954100000	37	57543	5	5	5	16.6	16.6	16.6	117;236;12252;15033;17452						WD40 repeat-containing protein SMU1	SMU1	protein binding GO:0005515, nucleus GO:0005634, cytoplasm GO:0005737	-7.7194	-7.83975	-6.64966	-6.74867	-6.28198	-6.51669	-7.41522	-7.59171	-6.83658	-6.45831	-6.43941	-7.16732	-7.38383	-6.51447	-5.7187	-5.61384	-5.89184	-5.41537	-5.40971	-5.15427	-5.15339	-5.43928	-4.90839
F8VRD2;B2RE34;A0A024R136;Q9H0H5;F8W1E5;H0YIK5	F8VRD2	Rac GTPase-activating protein 1	RACGAP1	9.35167	+	0	0,00214	7966	392070000	4	33266	2	2	2	10.9	10.9	10.9	13368;14563						Rac GTPase-activating protein 1	RACGAP1	nucleoplasm GO:0005654; signal transduction GO:0007165; mitotic cytokinesis GO:0000281; actomyosin contractile ring assembly GO:0000915; acrosomal vesicle GO:0001669; GTPase activator activity GO:0005096; protein binding GO:0005515; phosphatidylinositol-3,4,5-trisphosphate binding GO:0005547; nucleus GO:0005634; cytoplasm GO:0005737; cytosol GO:0005829; microtubule GO:0005874; retrograde vesicle-…	-5.90284	-7.9931	-7.18209	-5.62135	-5.8893	-6.27842	-5.86872	-7.68061	-5.88102	-5.99992	-6.53742	-7.13759	-4.34995	-5.20725	-4.76688	-5.72404	-5.27867	-5.09581	-7.33914	-7.43661	-8.43034	-7.95027	-5.65178
G3XAG1;Q96ME7;B4DES6;B7Z9P6;Q658M0;B4E0X7	G3XAG1	Zinc finger protein 512	ZNF512	9.35141	+	0	0,00647	6207	5662200000	188	64594	14	14	14	29.9	29.9	29.9	607;608;661;6203;6667;8589;11348;11782;12183;12700;12709;16454;17433;17441	548	539	765	216		Zinc finger protein 512	ZNF512	nucleus GO:0005634; metal ion binding GO:0046872; DNA binding GO:0003677; transcription, DNA-templated GO:0006351; regulation of transcription, DNA-templated GO:0006355	-5.65091	-4.67979	-4.46534	-4.86262	-5.78343	-5.62817	-6.31289	-5.39762	-5.5728	-5.82891	-5.47497	-9.55766	-4.77026	-4.94211	-4.71183	-4.8892	-4.88453	-5.21919	-4.18113	-4.28841	-4.23953	-4.58173	-4.0169
B4DY09;Q53FG3;F4ZW62;Q12905;F4ZW63	B4DY09	Interleukin enhancer-binding factor 2	ILF2	9.34073	+	0	0,0000000979	38146	2976400000	99	3891	5	5	5	13.9	13.9	13.9	6769;7733;16286;16287;16468						Interleukin enhancer-binding factor 2	ILF2	RNA binding GO:0003723; ATP binding GO:0005524; immune response GO:0006955; transferase activity GO:0016740; nucleoplasm GO:0005654; DNA binding GO:0003677; double-stranded RNA binding GO:0003725; protein binding GO:0005515; nucleus GO:0005634; nucleolus GO:0005730; cytoplasm GO:0005737; transcription, DNA-templated GO:0006351; membrane GO:0016020; intracellular ribonucleoprotein complex GO:00305…	-8.06099	-8.34776	-7.95507	-8.41304	-8.06468	-8.45741	-6.86865	-7.12727	-7.05321	-7.19786	-7.24277	-7.08713	-7.85143	-7.88524	-7.75666	-8.3024	-7.81116	-8.03594	-7.63904	-7.83904	-7.59068	-7.30357	-7.55267
Q9UMS4;F5GY56	Q9UMS4	Pre-mRNA-processing factor 19	PRPF19	9.33137	+	0	0,0000000101	51080	11603000000	85	5518	10	10	10	29.6	29.6	29.6	750;1137;5127;6835;7393;7990;9456;11801;15462;16905	1120;1121	114;298				Pre-mRNA-processing factor 19	PRPF19	ubiquitin-protein transferase activity GO:0004842; protein ubiquitination GO:0016567; protein polyubiquitination GO:0000209; spliceosomal tri-snRNP complex assembly GO:0000244; spliceosomal complex assembly GO:0000245; mRNA splicing, via spliceosome GO:0000398; Prp19 complex GO:0000974; inner cell mass cell proliferation GO:0001833; protein binding GO:0005515; nucleus GO:0005634; nucleoplasm GO:0…	-5.78975	-5.51226	-6.19067	-5.88817	-6.22188	-6.06027	-6.06467	-6.10229	-5.81557	-6.49878	-6.43294	-6.42989	-5.07223	-5.2035	-5.30684	-4.88518	-5.26656	-5.07172	-4.88474	-4.90486	-4.84937	-5.02176	-4.79566
A0A087WUU7;Q96GX5	A0A087WUU7	Serine/threonine-protein kinase greatwall	MASTL	9.32953	+	0	0,000000228	34124	101920000	3	53296	1	1	1	3.3	3.3	3.3	13151						Serine/threonine-protein kinase greatwall	MASTL	protein serine/threonine kinase activity GO:0004674, ATP binding GO:0005524, protein phosphorylation GO:0006468, G2/M transition of mitotic cell cycle GO:0000086, nucleus GO:0005634, nucleoplasm GO:0005654, cytoplasm GO:0005737, centrosome GO:0005813, cellular response to DNA damage stimulus GO:0006974, mitotic cell cycle GO:0000278, female meiosis II GO:0007147, kinase activity GO:0016301, pepti…	-5.7564	-6.20262	-5.58055	-5.60348	-5.26635	-3.82135	-5.86228	-5.00633	-5.53947	-5.46527	-6.31417	-6.10264	-3.60954	-3.02056	-3.37305	-2.56342	-2.68324	-3.31181	-3.58565	-3.54121	-3.85051	-4.17624	-3.4299
A8K8U1;Q86VP6;A0A0C4DGH5	A8K8U1	Cullin-associated NEDD8-dissociated protein 1	CAND1	9.30466	+	0	0	582808	15038000000	158	13632	19	19	19	17.8	17.8	17.8	60;1177;1516;1750;2060;2066;2608;2791;3274;4351;4524;5769;5770;7140;8884;9024;11790;14215;14894;15479	315;316	71;356	456	367		Cullin-associated NEDD8-dissociated protein 1	CAND1	ubiquitin ligase complex GO:0000151, protein binding GO:0005515, nucleus GO:0005634, nucleoplasm GO:0005654, cytoplasm GO:0005737, Golgi apparatus GO:0005794, SCF complex assembly GO:0010265, membrane GO:0016020, protein ubiquitination GO:0016567, TBP-class protein binding GO:0017025, cell differentiation GO:0030154, cullin-RING ubiquitin ligase complex GO:0031461, negative regulation of catalyti…	-4.06936	-3.88987	-4.20934	-3.75576	-4.12352	-3.90897	-2.28363	-2.44513	-2.46417	-2.31867	-2.0788	-2.47659	-5.50538	-5.6006	-5.46333	-5.25918	-5.37827	-5.35303	-5.31185	-5.43101	-5.55352	-5.62211	-5.30853
Q15084	Q15084	Protein disulfide-isomerase A6	PDIA6	9.29706	+	0	0,0000000111	50475	19866000000	235	48121	13	13	13	37.7	37.7	37.7	983;4817;5474;5514;5515;6387;6400;8050;11214;11215;14640;16004;16281						Protein disulfide-isomerase A6	PDIA6	protein disulfide isomerase activity GO:0003756, protein binding GO:0005515, endoplasmic reticulum GO:0005783, endoplasmic reticulum lumen GO:0005788, endoplasmic reticulum membrane GO:0005789, endoplasmic reticulum-Golgi intermediate compartment GO:0005793, plasma membrane GO:0005886, protein folding GO:0006457, endoplasmic reticulum chaperone complex GO:0034663, response to endoplasmic reticulu…	-6.01909	-5.89092	-5.88417	-5.9824	-6.03368	-6.31999	-5.0731	-4.77105	-4.87144	-5.07298	-5.05719	-5.15426	-5.83078	-5.84208	-5.95113	-5.8601	-5.84835	-5.68408	-5.78172	-5.94467	-6.23442	-5.88967	-5.57532
B7ZAX9;B4DZC0;O60264	B7ZAX9	SWI/SNF-related matrix-associated actin-dependent regulator of chromatin subfamily A member 5	SMARCA5	9.2903	+	0	0,00000811	20701	4135400000	69	11677	17	12	17	18.1	13.7	18.1	2083;2323;3367;3737;4083;4249;6147;7479;8326;8514;8638;12126;12255;12732;14178;14556;17126	230;448	202;834				SWI/SNF-related matrix-associated actin-dependent regulator of chromatin subfamily A member 5	SMARCA5	chromatin silencing at rDNA GO:0000183; condensed chromosome GO:0000793; DNA binding GO:0003677; helicase activity GO:0004386; protein binding GO:0005515; ATP binding GO:0005524; nucleus GO:0005634; nucleoplasm GO:0005654; chromatin silencing complex GO:0005677; nucleolus GO:0005730; double-strand break repair GO:0006302; nucleosome assembly GO:0006334; chromatin remodeling GO:0006338; DNA-templa…	-7.63751	-7.70741	-9.97077	-7.13479	-8.34806	-7.32582	-10.0206	-8.10686	-7.68506	-8.40062	-8.10375	-7.84008	-5.75053	-5.70327	-5.8604	-5.68195	-5.58698	-5.24319	-6.13887	-5.79452	-5.77544	-6.86417	-6.4879
A0A024RBH2;Q07065;Q8TB01;Q6NWZ1;B3KVX6	A0A024RBH2	Cytoskeleton-associated protein 4	CKAP4	9.26377	+	0	0,0230	4438	44836000000	662	66022	30	30	30	60.1	60.1	60.1	1085;1644;2339;2642;3583;3584;3712;3935;5217;6349;7863;8139;8412;9416;9509;9510;9534;9764;12201;12256;13019;13020;13384;13560;13951;14127;14128;14203;14436;15667;16681;16711			258;259	317;423		Cytoskeleton-associated protein 4	CKAP4	endoplasmic reticulum GO:0005783, endoplasmic reticulum membrane GO:0005789, lipid droplet GO:0005811, cytoskeleton GO:0005856, plasma membrane GO:0005886, membrane GO:0016020, integral component of membrane GO:0016021, lamellar body GO:0042599, cellular protein metabolic process GO:0044267, RNA binding GO:0003723, perinuclear region of cytoplasm GO:0048471, extracellular exosome GO:0070062	-5.4434	-5.49636	-5.25739	-5.28239	-5.10645	-5.19182	-5.21282	-5.19353	-5.08468	-4.90323	-4.91834	-4.79256	-5.34063	-5.44929	-5.2806	-5.13495	-5.2443	-5.13138	-5.11495	-5.31858	-5.28077	-4.95808	-4.98946
A0A087WX29;B4DRW3;A0A0A0N0L3;A0A024R4E2;Q13148;B1AKP7;G3V162;A0A087X260;A0A087WYY0;A0A087WXQ5;K7EJM5;A0A087WV68;A0A0A0N0N3;A0A0A0N0M3;K7EN94	A0A087WX29	TAR DNA-binding protein 43	TARDBP	9.263	+	0	0,00307	7365	4504300000	79	26743	5	5	5	25.5	25.5	25.5	4161;4521;5085;10197;15265						TAR DNA-binding protein 43; TAR DNA binding protein, isoform CRA_d	TARDBP	nucleotide binding GO:0000166; nucleic acid binding GO:0003676; protein binding GO:0005515; transcriptional activator activity, RNA polymerase II distal enhancer sequence-specific DNA binding GO:0001205; negative regulation of protein phosphorylation GO:0001933; double-stranded DNA binding GO:0003690; DNA binding transcription factor activity GO:0003700; RNA binding GO:0003723; mRNA 3'-UTR bindin…	-5.34514	-5.49845	-5.21314	-5.91421	-5.03367	-4.61549	-5.145	-5.31831	-5.57488	-5.68899	-5.0008	-5.53122	-5.87347	-6.39111	-5.97559	-5.90149	-5.80784	-5.78175	-5.3704	-5.38148	-5.45169	-4.91135	-5.28273
Q8TB36;B4DIH2	Q8TB36	Ganglioside-induced differentiation-associated protein 1	GDAP1	9.25943	+	0	0,00862	5782	387870000	13	41345	3	3	3	11.5	11.5	11.5	7104;8067;9308						Ganglioside-induced differentiation-associated protein 1	GDAP1	mitochondrial fission GO:0000266, glutathione transferase activity GO:0004364, nucleus GO:0005634, cytoplasm GO:0005737, mitochondrion GO:0005739, protein targeting to mitochondrion GO:0006626, glutathione metabolic process GO:0006749, mitochondrial fusion GO:0008053, membrane GO:0016020, integral component of mitochondrial outer membrane GO:0031307, response to retinoic acid GO:0032526	-9.89709	-8.74649	-8.64576	-7.45256	-7.18467	-8.34689	-6.50275	-9.72409	-6.63515	-7.63078	-8.07886	-7.0335	-7.21246	-7.89908	-7.08662	-7.66108	-6.76486	-6.7403	-6.83963	-6.11015	-7.10901	-6.20501	-6.22139
A0A087WSW7;F6XU50;Q6I7N8;A0A0B4J1V9;Q9NRZ9;Q9NW36	A0A087WSW7	Lymphoid-specific helicase	HELLS	9.25388	+	0	0,000269	11832	117550000	6	81035	2	2	2	3.9	3.9	3.9	8863;10045						Helicase, lymphoid-specific, isoform CRA_d; Helicase, lymphoid-specific, isoform CRA_b; Helicase, lymphoid-specific, isoform CRA_l; Lymphoid specific helicase variant1; Lymphoid-specific helicase	HELLS	helicase activity GO:0004386; ATP binding GO:0005524; urogenital system development GO:0001655; chromatin binding GO:0003682; nucleus GO:0005634; pericentric heterochromatin GO:0005721; DNA methylation GO:0006306; methylation-dependent chromatin silencing GO:0006346; maintenance of DNA methylation GO:0010216; pericentric heterochromatin assembly GO:0031508; lymphocyte proliferation GO:0046651; ne…	-6.43913	-4.65595	-6.00953	-4.64967	-5.0169	-5.16154	-4.6094	-4.53938	-3.84464	-4.18935	-5.07257	-4.36257	-6.20993	-6.35422	-6.57201	-6.49379	-6.09852	-4.81532	-5.83679	-6.0842	-6.05179	-7.02582	-7.17024
Q59EH3;P24666;G5E9R5;F2Z2Q9;O75702	Q59EH3	Low molecular weight phosphotyrosine protein phosphatase	ACP1	9.25147	+	0	0,000000000000753	159927	4630700000	113	18698	7	7	7	32.1	32.1	32.1	913;6328;7813;10047;13833;13834;15785						Low molecular weight phosphotyrosine protein phosphatase; Acid phosphatase 1, soluble, isoform CRA_d	ACP1	protein tyrosine phosphatase activity GO:0004725, peptidyl-tyrosine dephosphorylation GO:0035335, acid phosphatase activity GO:0003993, non-membrane spanning protein tyrosine phosphatase activity GO:0004726, protein binding GO:0005515, cytoplasm GO:0005737, cytoplasmic side of plasma membrane GO:0009898, extracellular exosome GO:0070062	-2.73339	-2.92804	-3.12478	-2.90031	-2.66862	-2.85679	-3.1389	-2.99442	-3.2408	-3.05689	-2.9912	-2.96978	-4.55019	-4.82504	-4.07382	-4.34421	-4.66507	-4.38948	-4.57268	-4.68383	-4.85179	-4.63238	-4.42535
A0A024R816;Q9C0H2;H7C3T6	A0A024R816	Protein tweety homolog;Protein tweety homolog 3	TTYH3	9.25012	+	0	0,000148	13148	290240000	21	57544	3	3	3	5.7	5.7	5.7	1197;5350;12507						Protein tweety homolog, Protein tweety homolog 3	TTYH3	chloride channel activity GO:0005254, chloride channel complex GO:0034707, chloride transmembrane transport GO:1902476, intracellular calcium activated chloride channel activity GO:0005229, plasma membrane GO:0005886, chloride transport GO:0006821, ion transmembrane transport GO:0034220, extracellular exosome GO:0070062	-7.00486	-6.96175	-6.63402	-6.6776	-6.33382	-6.15867	-7.45416	-7.10547	-6.78044	-6.9878	-6.73591	-6.68875	-5.82933	-5.71516	-5.74527	-5.00735	-5.68337	-4.76053	-6.46705	-7.00365	-6.12938	-5.85839	-5.47602
Q53FB6;P05091;B4YAH7	Q53FB6	Aldehyde dehydrogenase, mitochondrial	ALDH2	9.19628	+	0	0,00433	6822	6936800000	106	56367	19	17	19	35.2	32.3	35.2	1298;3476;4273;6756;8062;8693;8694;8990;14557;14558;14625;14760;15580;15591;16218;16875;16975;16976;16977;17738	685	386	956	208		Aldehyde dehydrogenase, mitochondrial	ALDH2	aldehyde dehydrogenase (NAD) activity GO:0004029; aldehyde dehydrogenase [NAD(P)+] activity GO:0004030; mitochondrial matrix GO:0005759; carbohydrate metabolic process GO:0005975; alcohol metabolic process GO:0006066; ethanol catabolic process GO:0006068; ethanol oxidation GO:0006069; electron transfer activity GO:0009055; extracellular exosome GO:0070062; oxidoreductase activity, acting on the a…	-6.66983	-7.01066	-9.12119	-6.78544	-6.60565	-6.76758	-7.13656	-6.59245	-7.38368	-6.36194	-7.3303	-6.3418	-6.30646	-6.33863	-6.47012	-6.29301	-6.44402	-6.30736	-5.67524	-5.91561	-5.67802	-5.98908	-5.9777
O75947;F5H608;A0PJH2	O75947	ATP synthase subunit d, mitochondrial	ATP5H	9.18631	+	0	0,00000000000502	127658	438330000	46	18491	5	5	5	33.5	33.5	33.5	676;7314;12906;14287;14756	644	101	917	119		ATP synthase subunit d, mitochondrial	ATP5H	mitochondrial proton-transporting ATP synthase complex, coupling factor F(o) GO:0000276; hydrogen ion transmembrane transporter activity GO:0015078; ATP synthesis coupled proton transport GO:0015986; nucleoplasm GO:0005654; cytoplasm GO:0005737; mitochondrion GO:0005739; mitochondrial inner membrane GO:0005743; mitochondrial proton-transporting ATP synthase complex GO:0005753; ATP biosynthetic pr…	-9.20888	-9.28483	-8.83005	-8.7021	-8.97065	-8.98271	-8.19646	-8.32026	-8.06197	-8.30757	-7.98744	-7.79753	-10.5416	-10.6943	-10.9988	-10.4729	-10.7587	-10.4827	-10.142	-10.2218	-9.95917	-9.50642	-9.76361
E9PCY5;B4DKD0;Q71UH4;Q02880;Q59H80	E9PCY5	DNA topoisomerase 2;DNA topoisomerase 2-beta	TOP2B	9.18035	+	0	0,000508	10529	284810000	22	13048	5	3	3	4.8	2.9	2.9	3494;3920;5941;11538;13488						DNA topoisomerase 2, DNA topoisomerase 2-beta	TOP2B	DNA topoisomerase type II (ATP-hydrolyzing) activity GO:0003918; ATP binding GO:0005524; DNA topological change GO:0006265; DNA binding, bending GO:0008301; resolution of meiotic recombination intermediates GO:0000712; sister chromatid segregation GO:0000819; neuron migration GO:0001764; chromatin binding GO:0003682; protein kinase C binding GO:0005080; nucleus GO:0005634; nucleoplasm GO:0005654;…	-11.6888	-11.1373	-11.7175	-11.161	-11.4892	-12.9555	-9.13758	-11.2431	-10.7607	-12.0294	-11.126	-10.2305	-9.81448	-10.6966	-10.0786	-9.55144	-10.0305	-10.1099	-10.3375	-9.66534	-10.0113	-9.73645	-9.23765
Q9UM02;B2RAH7;P48147	Q9UM02	Prolyl endopeptidase	PREP	9.1632	+	0	0,000000413	31487	3066500000	30	80733	6	6	6	1	1	1	3535;7280;10771;16150;16200;16542	354	57				Prolyl endopeptidase	PREP	serine-type endopeptidase activity GO:0004252, proteolysis GO:0006508, protein binding GO:0005515, nucleus GO:0005634, cytoplasm GO:0005737, serine-type peptidase activity GO:0008236, membrane GO:0016020, serine-type exopeptidase activity GO:0070008	-4.93643	-5.21448	-4.64967	-4.96174	-4.8367	-4.39437	-5.19878	-4.94381	-6.02257	-4.68062	-5.14576	-5.21437	-5.54937	-6.13516	-6.46372	-6.18765	-6.45578	-6.14395	-6.47542	-6.18384	-6.29354	-6.78337	-7.03924
Q71UI9;P0C0S5;C9J0D1;C9J386	Q71UI9	Histone H2A.V;Histone H2A.Z;Histone H2A	H2AFV	9.15263	+	0	0,00128	8832	25673000000	161	13509	6	4	4	53.9	46.9	46.9	670;1703;4736;5924;5925;16003						Histone H2A, Histone H2A.V	H2AFV	nucleosome GO:0000786, DNA binding GO:0003677, nucleus GO:0005634, protein heterodimerization activity GO:0046982, nuclear chromatin GO:0000790, molecular_function GO:0003674, chromatin silencing GO:0006342, biological_process GO:0008150, extracellular exosome GO:0070062	-3.82755	-3.92702	-3.6551	-3.24719	-3.80898	-3.09834	-3.00348	-3.50969	-3.13226	-3.98348	-2.75197	-3.36394	-4.0921	-5.06559	-4.20835	-3.87513	-4.58483	-4.34476	-3.97124	-3.95092	-3.81941	-4.25341	-3.36655
O43602;A8K340;B4DM53;H3BLV5	O43602	Neuronal migration protein doublecortin	DCX	9.15223	+	0	0,0418	3687	2245000000	62	49317	8	6	8	26.1	19.7	26.1	11594;13119;13467;13654;14378;15259;17246;17471	611	352	875	237		Neuronal migration protein doublecortin	DCX	intracellular GO:0005622, intracellular signal transduction GO:0035556, neuron migration GO:0001764, calmodulin-dependent protein kinase activity GO:0004683, protein binding GO:0005515, calmodulin binding GO:0005516, nucleus GO:0005634, cytoplasm GO:0005737, cytosol GO:0005829, cytoskeleton GO:0005856, microtubule GO:0005874, microtubule associated complex GO:0005875, nervous system development G…	-6.03702	-2.78214	-3.39696	-3.03881	-5.27084	-2.00943	-4.7837	-5.38441	-6.6322	-3.49768	-4.88	-5.31901	-4.66037	-6.00336	-5.87942	-5.48709	-6.06027	-5.5467	-4.30035	-4.49047	-5.52604	-4.77126	-4.83993
P85037;B3KV39;B4DY33;A4D1Z4	P85037	Forkhead box protein K1	FOXK1	9.144	+	0	0,000156	13016	1408900000	24	75456	4	4	4	6.4	6.4	6.4	4579;5929;8202;9944						Forkhead box protein K1	FOXK1	RNA polymerase II regulatory region sequence-specific DNA binding GO:0000977; RNA polymerase II transcription factor activity, sequence-specific DNA binding GO:0000981; protein binding GO:0005515; nucleus GO:0005634; transcription, DNA-templated GO:0006351; regulation of transcription from RNA polymerase II promoter GO:0006357; muscle organ development GO:0007517; cell differentiation GO:0030154;…	-4.73089	-6.38856	-3.60749	-4.65213	-4.04809	-3.88142	-5.11529	-5.70811	-5.37536	-6.65058	-4.99883	-6.27951	-3.35586	-4.64657	-3.7678	-2.61843	-3.50634	-3.24345	-3.37763	-3.98957	-3.8551	-3.11024	-3.05656
E9KL44;P40939;B4DRH6;B4DDZ5	E9KL44	Trifunctional enzyme subunit alpha, mitochondrial;Long-chain enoyl-CoA hydratase;Long chain 3-hydroxyacyl-CoA dehydrogenase	HADHA	9.12554	+	0	0,00000169	25943	20402000000	252	82999	30	30	30	49.7	49.7	49.7	338;339;2058;2231;2232;2389;2790;2826;3490;4151;4159;4160;4547;4909;5291;6061;6817;6946;7737;7824;9797;10680;10806;10807;10808;11845;14651;14767;14788;14789;14992;15447;16166;16167	532;533;534	322;550;747	741;742;743;744;745;746	191;200;201;273;497;622		Trifunctional enzyme subunit alpha, mitochondrial	HADHA	3-hydroxyacyl-CoA dehydrogenase activity GO:0003857, fatty acid metabolic process GO:0006631, oxidation-reduction process GO:0055114, fatty-acyl-CoA binding GO:0000062, acetyl-CoA C-acetyltransferase activity GO:0003985, enoyl-CoA hydratase activity GO:0004300, protein binding GO:0005515, mitochondrion GO:0005739, mitochondrial inner membrane GO:0005743, fatty acid beta-oxidation GO:0006635, mito…	-6.27973	-5.92616	-6.40031	-6.60275	-6.63451	-5.87273	-4.9731	-5.20096	-5.10905	-5.48803	-5.24642	-5.40187	-5.706	-5.72834	-5.98759	-5.63243	-5.72694	-5.84864	-5.2963	-5.70154	-5.67339	-5.4387	-5.37748
A0A0A0MRF7;K7EIW3;Q6MZH7;B5BU16;A8K3Y2;P52564	A0A0A0MRF7	Dual specificity mitogen-activated protein kinase kinase 6	MAP2K6	9.1231	+	0	0,000000000000121	197168	160310000	6	74803	1	1	1	17.6	17.6	17.6	284						Dual-specificity mitogen-activated protein kinase kinase 6, Dual specificity mitogen-activated protein kinase kinase 6	MAP2K6	protein kinase activity GO:0004672; ATP binding GO:0005524; protein phosphorylation GO:0006468; MAPK cascade GO:0000165; activation of MAPK activity GO:0000187; response to ischemia GO:0002931; signal transducer, downstream of receptor, with serine/threonine kinase activity GO:0004702; MAP kinase kinase activity GO:0004708; protein tyrosine kinase activity GO:0004713; protein binding GO:0005515; …	-2.21597	-3.68309	-2.53911	-3.8319	-3.22884	-4.19823	-2.43471	-3.43059	-2.24878	-3.2851	-2.25486	-3.14178	-9.01387	-8.84303	-8.55245	-9.7143	-8.64669	-9.57736	-8.37366	-7.60616	-7.71892	-7.82357	-7.88211
A0A024R7K7;A0A024R7M6;Q86YP4;C9JVY3;V9GY85;H7C3H1;C9JMI3;C9JGN4;C9JHD7;C9JJK9;V9GYX5	A0A024R7K7	Transcriptional repressor p66-alpha	GATAD2A	9.12234	+	0	0,0000172	18532	407650000	12	68062	6	5	6	12.5	10.7	12.5	1042;1154;1678;1679;4788;5216;16893			201	69		Transcriptional repressor p66-alpha	GATAD2A	nucleoplasm GO:0005654; negative regulation of transcription from RNA polymerase II promoter GO:0000122; DNA binding transcription factor activity GO:0003700; protein binding GO:0005515; nucleus GO:0005634; DNA methylation GO:0006306; transcription, DNA-templated GO:0006351; zinc ion binding GO:0008270; NuRD complex GO:0016581; nuclear speck GO:0016607; protein binding, bridging GO:0030674; negat…	-7.02274	-6.83644	-6.24716	-6.54643	-6.33552	-5.89331	-7.05181	-6.57055	-7.40502	-6.54518	-8.05124	-6.96743	-4.9187	-5.08863	-5.57494	-5.9841	-4.31085	-5.01669	-6.31943	-6.26358	-6.13362	-6.01222	-6.03827
B5MDF5;P62826;J3KQE5;F5H018;H0YFC6	B5MDF5	GTP-binding nuclear protein Ran	RAN	9.11959	+	0	0,0000829	14471	21289000000	198	26224	7	7	7	36.1	36.1	36.1	182;4393;5365;9985;11293;15702;17704	460;461	129;137				GTP-binding nuclear protein Ran	RAN	GTPase activity GO:0003924; GTP binding GO:0005525; nucleus GO:0005634; intracellular protein transport GO:0006886; nucleocytoplasmic transport GO:0006913; small GTPase mediated signal transduction GO:0007264; intracellular GO:0005622; ribosomal large subunit export from nucleus GO:0000055; ribosomal small subunit export from nucleus GO:0000056; protein import into nucleus, translocation GO:00000…	-4.49004	-4.51376	-4.34506	-3.74742	-4.17931	-3.97688	-4.83245	-4.74484	-5.38149	-4.55195	-4.28542	-4.13902	-5.63396	-5.50494	-5.3462	-5.3082	-5.18463	-5.09072	-4.9816	-4.58648	-5.12063	-5.00062	-4.72613
Q71DI3	Q71DI3	Histone H3.2	HIST2H3A	9.11706	+	0	0,913	0,183	130000000000	351	15388	7	2	7	55.1	24.3	55.1	3323;4427;4428;4429;4430;10029;14094;16872;17642	1057	111	483;1390	91;121		Histone H3.2	HIST2H3A	chromatin silencing at rDNA GO:0000183; nucleosome GO:0000786; DNA binding GO:0003677; protein binding GO:0005515; extracellular region GO:0005576; nucleus GO:0005634; nucleoplasm GO:0005654; nucleosome assembly GO:0006334; blood coagulation GO:0007596; gene silencing by RNA GO:0031047; histone binding GO:0042393; cellular protein metabolic process GO:0044267; negative regulation of gene expressi…	-1.4006	-1.73309	-1.17902	-0.23922	-0.46054	0.60886	-1.11625	-0.68266	-0.95218	-1.21939	0.16084	-0.73322	-0.8432	-1.05159	-0.16058	-0.55225	-0.45365	-0.228	-0.87657	-0.53733	-0.82364	-0.73077	-0.04128
P11388	P11388	DNA topoisomerase 2-alpha	TOP2A	9.10314	+	0	0,000408	10964	1119300000	36	17438	7	5	7	6.8	5.4	6.8	3494;3920;6666;12417;13448;14881;15218						DNA topoisomerase 2, DNA topoisomerase 2-alpha	TOP2A	magnesium ion binding GO:0000287; DNA topoisomerase type II (ATP-hydrolyzing) activity GO:0003918; ATP binding GO:0005524; nucleus GO:0005634; DNA topological change GO:0006265; DNA binding, bending GO:0008301; resolution of meiotic recombination intermediates GO:0000712; condensed chromosome GO:0000793; sister chromatid segregation GO:0000819; hematopoietic progenitor cell differentiation GO:000…	-9.10369	-10.3058	-9.08538	-8.45515	-8.99329	-8.10488	-10.732	-9.8535	-8.95527	-9.10165	-12.2862	-9.55209	-5.93738	-8.37228	-6.65679	-6.50455	-6.39179	-6.96999	-10.4893	-8.10683	-7.46715	-8.20714	-7.9451
Q8N1H4;Q68DZ9;Q59GA1;B2RDQ3;P62995;H7BXF3	Q8N1H4	Transformer-2 protein homolog beta	TRA2B	9.08893	+	0	0,000139	13300	4226300000	58	29201	8	8	8	2.5	2.5	2.5	2641;4837;5688;7105;13957;15732;17410;17411						Transformer-2 protein homolog beta	TRA2B	nucleotide binding GO:0000166; nucleic acid binding GO:0003676; RNA splicing, via transesterification reactions GO:0000375; regulation of alternative mRNA splicing, via spliceosome GO:0000381; mRNA splicing, via spliceosome GO:0000398; mRNA binding GO:0003729; protein binding GO:0005515; nucleus GO:0005634; nucleoplasm GO:0005654; cerebral cortex regionalization GO:0021796; RNA binding GO:0003723…	-4.77229	-4.65577	-4.12123	-4.30085	-3.84114	-3.82423	-4.90237	-4.72147	-5.37776	-5.31983	-5.00137	-3.92769	-3.68868	-3.71449	-3.85482	-4.10651	-3.65372	-3.85757	-3.8197	-3.50634	-3.58346	-3.72885	-3.89954
V9HWH2;V9HW77;P12277;B4DP56;H0YJG0	V9HWH2	Creatine kinase B-type	CKB	9.0877	+	0	0	1255446	30047000000	243	42644	16	16	16	56.4	56.4	56.4	4034;4394;5106;5542;5543;5817;8220;8221;8461;8462;8643;8644;9093;9627;9628;12513;12514;12515;13743;14604;16508	721	254	1007;1008;1009	30;352;377		Creatine kinase B-type	CKB	ATP binding GO:0005524, kinase activity GO:0016301, phosphorylation GO:0016310, cytoplasm GO:0005737, creatine kinase activity GO:0004111, protein binding GO:0005515, extracellular space GO:0005615, mitochondrion GO:0005739, cytosol GO:0005829, creatine metabolic process GO:0006600, substantia nigra development GO:0021762, cellular chloride ion homeostasis GO:0030644, ubiquitin protein ligase bin…	-2.0287	-1.97084	-2.12146	-2.19032	-1.88868	-1.88997	-1.22749	-1.08966	-1.15357	-1.33573	-1.11048	-1.08904	-4.882	-4.9576	-4.94759	-5.24631	-5.20554	-5.37729	-4.2831	-4.31863	-4.32431	-4.40357	-4.30962
P09382	P09382	Galectin-1	LGALS1	9.08531	+	0	0,0000000644	40312	11490000000	202	14716	11	11	11	88.1	88.1	88.1	266;2799;3072;4367;4368;4402;9352;9353;9392;9393;13173	700;701;702;703;704	3;17;43;61;89	991	121		Galectin-1	LGALS1	protein binding GO:0005515, plasma cell differentiation GO:0002317, signal transducer activity GO:0004871, protein binding GO:0005515, proteinaceous extracellular matrix GO:0005578, extracellular space GO:0005615, intracellular GO:0005622, nucleus GO:0005634, cytoplasm GO:0005737, apoptotic process GO:0006915, signal transduction GO:0007165, cell surface GO:0009986, negative regulation of cell-su…	-7.80201	-8.36042	-7.73176	-7.8632	-7.79298	-7.8114	-7.43284	-7.30357	-7.89708	-7.25321	-7.54927	-7.12083	-9.85704	-8.6201	-9.14683	-9.49075	-8.96724	-8.9433	-9.19318	-9.10271	-8.87079	-8.83101	-8.43327
P21333;Q5HY54;Q60FE6;Q60FE5;A6NDY9;A0A087WWY3	P21333	Filamin-A	FLNA	9.08442	+	0	0,0000000000000290	233535	332000000000	3160	28074	126	114	126	5.4	5	5.4	378;413;432;546;683;684;697;723;749;780;1288;1289;1469;1670;1911;1928;1929;1930;1931;1972;2113;2115;2126;2175;2176;2177;2185;2186;2187;2222;2223;2510;2534;2535;2712;2856;2992;2993;2994;3066;3166;3277;3278;3645;3976;4158;4244;4372;4373;4380;4572;4650;4651;4654;4733;5124;5125;5268;5415;5569;6170;6286;7049;7326;7327;7503;7604;7901;7940;8337;8338;8767;9080;9740;9741;9742;9743;9744;9905;10041;10121;10…	761;762;763;764;765;766;767;768;769;770;771;772;773;774;775;776;777;778;779;780;781;782	444;478;483;623;631;717;733;796;810;1018;1157;1165;1453;1997;2199;2293;2378;2476;2479;2543;2582;2601	902;1049;1050;1051;1052;1053;1054;1055;1056	28;102;297;450;660;1842;2207;2490;2589		Filamin-A, Filamin A	FLNA	actin filament binding GO:0051015; G-protein coupled receptor binding GO:0001664; protein binding GO:0005515; platelet degranulation GO:0002576; signal transducer activity GO:0004871; protein binding GO:0005515; extracellular region GO:0005576; nucleus GO:0005634; nucleolus GO:0005730; cytoplasm GO:0005737; cytosol GO:0005829; plasma membrane GO:0005886; cell-cell junction GO:0005911; focal adhes…	-5.71476	-5.53447	-5.7368	-5.6418	-5.74509	-5.62481	-5.63417	-5.68805	-5.68502	-5.74289	-5.67874	-5.82171	-4.36705	-4.57946	-4.48448	-4.37874	-4.42058	-4.33412	-4.94473	-5.18696	-5.12903	-5.02053	-4.92645
A0A024RAC5;Q9P258;A5PLK7	A0A024RAC5	Protein RCC2	RCC2	9.07828	+	0	0,000220	12270	21538000000	129	56084	14	14	14	25.1	25.1	25.1	10;630;631;1450;1868;2390;2838;6362;7435;8500;8790;11227;14830;15617	137;138;139;140	209;305;337;428				Protein RCC2	RCC2	protein binding GO:0005515; nucleolus GO:0005730; cytosol GO:0005829; microtubule GO:0005874; plasma membrane GO:0005886; sister chromatid cohesion GO:0007062; mitotic cell cycle GO:0000278; integrin-mediated signaling pathway GO:0007229; microtubule binding GO:0008017; regulation of fibroblast migration GO:0010762; positive regulation of G2/M transition of mitotic cell cycle GO:0010971; protein …	-5.41063	-5.58097	-5.46248	-4.89327	-5.40627	-7.7962	-5.91466	-5.56122	-5.86257	-6.44635	-5.43825	-4.34229	-4.33958	-4.68867	-4.19727	-4.18351	-4.05813	-4.08223	-4.07001	-4.05754	-4.20536	-3.8607	-3.57523
B7Z230;B3KQQ0;A0A090N8P3;O95302;B7Z1U8	B7Z230	Peptidyl-prolyl cis-trans isomerase FKBP9	FKBP9	9.07094	+	0	0,000000205	34628	606420000	20	47808	3	3	3	6.9	6.9	6.9	7195;8159;14804						Peptidyl-prolyl cis-trans isomerase, Peptidyl-prolyl cis-trans isomerase FKBP9	FKBP9	protein peptidyl-prolyl isomerization GO:0000413, peptidyl-prolyl cis-trans isomerase activity GO:0003755, protein folding GO:0006457, calcium ion binding GO:0005509, FK506 binding GO:0005528, endoplasmic reticulum GO:0005783, endoplasmic reticulum membrane GO:0005789, chaperone-mediated protein folding GO:0061077, receptor binding GO:0005102, protein binding GO:0005515, cytoplasm GO:0005737, cyt…	-8.61023	-8.63699	-8.22372	-8.14817	-7.84762	-7.84796	-7.46172	-8.15018	-7.71035	-7.23268	-7.36884	-7.56688	-9.28804	-9.80535	-10.068	-10.3399	-11.4085	-9.87773	-9.581	-9.47908	-9.62621	-9.20775	-9.0928
B2R9X3;O60547	B2R9X3	GDP-mannose 4,6 dehydratase	GMDS	9.0613	+	0	0,00000000119	66531	199460000	13	4185	1	1	1	2.2	2.2	2.2	15587						GDP-mannose 4,6 dehydratase	GMDS	protein binding GO:0005515; cytoplasm GO:0005737; cytosol GO:0005829; Notch signaling pathway GO:0007219; GDP-mannose 4,6-dehydratase activity GO:0008446; GDP-mannose metabolic process GO:0019673; 'de novo' GDP-L-fucose biosynthetic process GO:0042351; extracellular exosome GO:0070062; NADP+ binding GO:0070401	-4.12875	-3.062	-4.16244	-4.54497	-4.0889	-4.21918	-2.92958	-3.7759	-3.35292	-3.49528	-2.89163	-2.27662	-5.31121	-5.37483	-5.67776	-5.98192	-5.76742	-5.59114	-5.98213	-5.60445	-5.9321	-6.19658	-6.27334
Q15746	Q15746	Myosin light chain kinase, smooth muscle;Myosin light chain kinase, smooth muscle, deglutamylated form	MYLK	9.04436	+	0	0,0413	3702	6932500000	187	21071	24	24	24	14.1	14.1	14.1	618;1323;1594;2577;3363;3750;4112;5412;5413;5414;5538;6541;7974;8775;9842;12158;14035;14410;14805;15001;15002;15200;15315;16701;16757			1349;1350	244;923		Myosin light chain kinase, smooth muscle	MYLK	stress fiber GO:0001725, positive regulation of defense response to virus by host GO:0002230, actin binding GO:0003779, myosin light chain kinase activity GO:0004687, protein binding GO:0005515, calmodulin binding GO:0005516, ATP binding GO:0005524, cytoplasm GO:0005737, cytosol GO:0005829, protein phosphorylation GO:0006468, muscle contraction GO:0006936, smooth muscle contraction GO:0006939, to…	-6.16169	-6.04623	-6.399	-5.87669	-6.34877	-6.27112	-7.01549	-6.44528	-6.98789	-6.70953	-6.7737	-7.03687	-5.36015	-5.9124	-6.5041	-5.49876	-5.86098	-6.69457	-6.12305	-6.22929	-5.96079	-8.57855	-7.09484
P06748;A4ZU86;Q9BTI9	P06748	Nucleophosmin	NPM1	9.0396	+	0	0,000755	9773	22489000000	253	32575	9	9	9	35.4	35.4	35.4	314;10756;10757;10767;10768;10769;15155;15476;15477;15478;15769;16873			965;966;967	65;81;278		Nucleophosmin	NPM1	transcription coactivator activity GO:0003713; RNA binding GO:0003723; protein kinase inhibitor activity GO:0004860; protein binding GO:0005515; nucleus GO:0005634; nucleoplasm GO:0005654; nucleolus GO:0005730; cytoplasm GO:0005737; centrosome GO:0005813; cytosol GO:0005829; focal adhesion GO:0005925; DNA repair GO:0006281; nucleosome assembly GO:0006334; intracellular protein transport GO:000688…	-6.9828	-7.35678	-7.10554	-7.18004	-7.03378	-6.8194	-7.14924	-6.94856	-7.19634	-6.75482	-6.76275	-6.54067	-6.47923	-6.81796	-6.61757	-6.26682	-6.83178	-6.19048	-6.47709	-6.65086	-6.53839	-6.60484	-6.01765
P38159;H3BT71;H0Y6E7;B4E352	P38159	RNA-binding motif protein, X chromosome;RNA-binding motif protein, X chromosome, N-terminally processed	RBMX	9.03181	+	0	0,000493	10588	16701000000	235	42331	18	6	18	50.9	14.1	50.9	844;1001;2416;2766;2805;2903;2908;2909;4835;4836;4943;4944;7312;7313;8526;12876;15806;15893;17271			1137;1138;1139	129;136;140		RNA-binding motif protein, X chromosome	RBMX	nucleotide binding GO:0000166; nucleic acid binding GO:0003676; RNA binding GO:0003723; regulation of alternative mRNA splicing, via spliceosome GO:0000381; mRNA splicing, via spliceosome GO:0000398; core promoter binding GO:0001047; osteoblast differentiation GO:0001649; chromatin binding GO:0003682; mRNA binding GO:0003729; protein binding GO:0005515; extracellular space GO:0005615; nucleus GO:…	-4.01759	-4.63829	-3.95798	-3.838	-4.61024	-3.00749	-5.1401	-5.42393	-5.25125	-5.13876	-4.60292	-4.68516	-3.94767	-4.38403	-4.07391	-3.92015	-3.3929	-3.82107	-4.59721	-4.34037	-4.26677	-4.71608	-4.4558
V9HW89;Q00796;H0YLA4;B4DKI2	V9HW89	Sorbitol dehydrogenase	SORD	9.02596	+	0	0,00000000697	53498	21551000000	152	38311	14	14	14	46.2	46.2	46.2	11;905;998;999;1240;1241;3340;5912;6481;7860;8446;10440;13238;15615;15616	1158;1159	45;106	1517;1518;1519;1520	39;66;195;279		Sorbitol dehydrogenase	SORD	zinc ion binding GO:0008270, oxidoreductase activity GO:0016491, oxidation-reduction process GO:0055114, L-iditol 2-dehydrogenase activity GO:0003939, extracellular space GO:0005615, cytosol GO:0005829, glucose metabolic process GO:0006006, sorbitol catabolic process GO:0006062, response to osmotic stress GO:0006970, response to hormone GO:0009725, membrane GO:0016020, glucuronate catabolic proce…	-0.94035	-0.53205	-0.68682	-0.95593	-1.14604	-2.87095	1.54672	2.37912	2.19821	-1.0029	1.35566	1.84236	-3.87023	-3.6026	-3.87002	-3.12906	-3.56759	-3.86126	-3.21775	-3.31353	-3.31666	-3.18995	-3.04455
Q9NR12;D6RH06;D6RF83;H7BYK4	Q9NR12	PDZ and LIM domain protein 7	PDLIM7	9.0093	+	0	0,00000813	20690	50263000000	400	49844	14	14	14	40.9	40.9	40.9	1436;1510;6039;6697;6698;7702;9273;9500;9724;10237;14413;16348;16995;17238;17689			1447;1448;1449	149;179;353		PDZ and LIM domain protein 7	PDLIM7	ossification GO:0001503, stress fiber GO:0001725, ruffle GO:0001726, protein binding GO:0005515, nucleus GO:0005634, cytoplasm GO:0005737, focal adhesion GO:0005925, receptor-mediated endocytosis GO:0006898, multicellular organism development GO:0007275, zinc ion binding GO:0008270, actin cytoskeleton GO:0015629, actin cytoskeleton organization GO:0030036, cell differentiation GO:0030154, positiv…	-1.94731	-1.92457	-1.74202	-2.08567	-1.82815	-1.99004	-2.52913	-2.61012	-2.42954	-2.66107	-2.43412	-2.23425	-2.63647	-2.86065	-2.47161	-2.43892	-2.40563	-2.51622	-2.43732	-2.53191	-2.32782	-2.16305	-2.20423
J3QT28;O43684;B4DDM6;J3QSX4	J3QT28	Mitotic checkpoint protein BUB3	BUB3	8.99631	+	0	0,0000000578	40879	4801200000	71	31703	8	8	8	34.2	34.2	34.2	10085;10435;14685;15127;15684;15685;16536;17094	579	129				Mitotic checkpoint protein BUB3	BUB3	mitotic sister chromatid segregation GO:0000070, kinetochore GO:0000776, condensed chromosome kinetochore GO:0000777, protein binding GO:0005515, nucleoplasm GO:0005654, cytosol GO:0005829, sister chromatid cohesion GO:0007062, mitotic spindle assembly checkpoint GO:0007094, attachment of spindle microtubules to kinetochore GO:0008608, anaphase-promoting complex-dependent catabolic process GO:003…	-5.56036	-5.54036	-5.85599	-5.8198	-5.81651	-5.4484	-6.46265	-5.9203	-6.31737	-6.2172	-6.58556	-6.4829	-5.19396	-5.33649	-5.2003	-4.84119	-5.16377	-4.81114	-5.32253	-5.00025	-4.94986	-5.28662	-4.64598
Q14204	Q14204	Cytoplasmic dynein 1 heavy chain 1	DYNC1H1	8.99137	+	0	0,0000830	14465	10197000000	187	5324	33	33	33	0.9	0.9	0.9	902;4334;4530;5319;6409;6412;6648;6712;7025;7575;7751;8013;9140;9496;9936;10682;11239;12434;12714;13049;13391;13392;14502;14934;14960;15190;15277;15332;15410;16427;16504;16716;16847			1315	3068		Cytoplasmic dynein 1 heavy chain 1	DYNC1H1	microtubule motor activity GO:0003777, microtubule-based movement GO:0007018, G2/M transition of mitotic cell cycle GO:0000086, protein binding GO:0005515, ATP binding GO:0005524, centrosome GO:0005813, cytosol GO:0005829, cytoplasmic dynein complex GO:0005868, microtubule GO:0005874, ER to Golgi vesicle-mediated transport GO:0006888, mitotic spindle organization GO:0007052, membrane GO:0016020, …	-8.12633	-7.69797	-8.28182	-8.1129	-8.30375	-8.601	-7.20317	-7.60755	-7.42152	-7.50401	-7.40217	-7.33017	-7.84461	-7.43939	-7.33868	-7.04062	-7.44597	-7.3862	-8.1119	-8.19107	-7.83986	-8.15593	-7.7443
Q09028;H0YF10;H0YCT5;H0YDK2	Q09028	Histone-binding protein RBBP4	RBBP4	8.97542	+	0	0,000681	9973	6186600000	83	47655	10	4	10	38.1	24.2	38.1	315;6449;8759;9291;9292;12609;14772;15179;15393;16196						Histone-binding protein RBBP4	RBBP4	nuclear chromatin GO:0000790; histone deacetylase activity GO:0004407; protein binding GO:0005515; nucleus GO:0005634; nucleoplasm GO:0005654; DNA replication GO:0006260; DNA replication-dependent nucleosome assembly GO:0006335; DNA replication-independent nucleosome assembly GO:0006336; chromatin remodeling GO:0006338; transcription, DNA-templated GO:0006351; regulation of transcription, DNA-tem…	-5.04564	-4.82818	-5.22264	-5.29739	-5.01106	-4.9796	-5.07961	-5.00192	-5.01699	-4.9002	-4.81152	-5.40779	-5.55355	-6.02771	-5.43788	-5.93119	-5.38135	-5.85444	-5.00128	-4.91668	-5.71848	-5.02655	-4.99457
F1T0A2;B2R805;Q9Y586;Q13394	F1T0A2	Protein mab-21-like 2;Protein mab-21-like 1	MAB21L1	8.97084	+	0	0,00000177	25789	395340000	16	40956	2	2	2	0.7	0.7	0.7	17031;17733						Protein mab-21-like 1	MAB21L1	protein binding GO:0005515, nucleus GO:0005634, positive regulation of cell proliferation GO:0008284, anatomical structure morphogenesis GO:0009653, camera-type eye development GO:0043010	-6.14308	-6.90113	-6.70302	-6.32476	-6.8022	-6.97974	-10.0009	-8.51393	-7.06403	-6.62203	-7.15797	-7.7376	-5.19862	-5.05346	-4.98491	-5.15825	-5.14529	-4.81488	-4.92561	-5.56355	-5.06619	-4.82289	-4.73157
H0YD13;H0Y2P0;B4DN59;A8K309;P16070;H0YE40;B4E2X0	H0YD13	CD44 antigen	CD44	8.94911	+	0	0,00107	9147	1253600000	39	22683	4	4	4	24.8	24.8	24.8	3772;9973;13891;17386						CD44 antigen	CD44	hyaluronic acid binding GO:0005540; cell adhesion GO:0007155; integral component of membrane GO:0016021; positive regulation of kinase activity GO:0033674; hyalurononglucosaminidase activity GO:0004415; protein binding GO:0005515; collagen binding GO:0005518; cytoplasm GO:0005737; Golgi apparatus GO:0005794; plasma membrane GO:0005886; integral component of plasma membrane GO:0005887; focal adhes…	-8.12142	-7.73346	-8.16165	-7.93211	-7.92138	-8.15478	-7.79399	-7.97451	-8.09943	-7.54012	-7.75124	-8.19477	-8.9445	-9.52864	-6.03267	-8.25341	-10.944	-8.74267	-10.7315	-9.26888	-10.3951	-10.2376	-10.1937
D6R9P3;D6RD18;B4DMY3;D6RBZ0;A0A087WZV1;Q53F64;Q99729	D6R9P3	Heterogeneous nuclear ribonucleoprotein A/B	HNRNPAB	8.94502	+	0	0,292	1468	6643900000	104	30302	8	8	8	24.3	24.3	24.3	2597;3933;3934;4903;6416;6417;10368;10369			312	72		Heterogeneous nuclear ribonucleoprotein A/B	HNRNPAB	nucleotide binding GO:0000166; nucleic acid binding GO:0003676; nucleoplasm GO:0005654; epithelial to mesenchymal transition GO:0001837; RNA binding GO:0003723; mRNA binding GO:0003729; protein binding GO:0005515; nucleus GO:0005634; cytoplasm GO:0005737; intracellular ribonucleoprotein complex GO:0030529; RNA binding GO:0003723; positive regulation of transcription, DNA-templated GO:0045893; RNA…	-5.79224	-4.9313	-5.15076	-5.2868	-4.94672	-4.28893	-4.78877	-4.91784	-5.12579	-5.11956	-5.52787	-5.1504	-5.2839	-5.20451	-5.32757	-5.40068	-5.35465	-5.32177	-5.03345	-4.8239	-4.73495	-4.85674	-4.73193
Q7Z7M4;A0A0C4DFU2;P04179;F5H3C5;F5H4R2;F5GYZ5;Q7Z7M6;Q4ZJI1;Q7Z7M7;A0A0C4DFU1;Q7Z7M5;G8JLJ2;A0A0C4DG56	Q7Z7M4	Superoxide dismutase;Superoxide dismutase [Mn], mitochondrial	SOD2	8.94053	+	0	0,00000000834	52306	12458000000	199	23672	8	8	8	44.6	44.6	44.6	891;2304;2305;4379;4769;4803;5841;5842						Superoxide dismutase; Superoxide dismutase [Mn], mitochondrial	SOD2	superoxide dismutase activity GO:0004784, removal of superoxide radicals GO:0019430, metal ion binding GO:0046872, oxidation-reduction process GO:0055114, age-dependent response to oxidative stress GO:0001306, response to hypoxia GO:0001666, release of cytochrome c from mitochondria GO:0001836, liver development GO:0001889, detection of oxygen GO:0003032, acetylcholine-mediated vasodilation invol…	-4.2297	-4.17941	-5.00066	-5.10966	-4.62031	-4.68514	-3.37345	-3.21315	-3.71646	-3.63703	-3.98085	-3.57439	-5.32769	-5.33181	-5.48904	-5.17979	-5.53364	-5.47705	-4.8381	-4.57073	-4.80937	-4.68212	-4.51943
B2RNR6;Q96KR1;A8K849	B2RNR6	Zinc finger RNA-binding protein	ZFR	8.92725	+	0	0,0000109	19840	1703900000	26	11701	9	8	9	10.8	9.8	10.8	739;3229;5266;5747;7980;11989;12791;16599						Zinc finger RNA-binding protein	ZFR	DNA binding GO:0003677, protein binding GO:0005515, nucleoplasm GO:0005654, chromosome GO:0005694, cytoplasm GO:0005737, multicellular organism development GO:0007275, zinc ion binding GO:0008270, RNA binding GO:0003723	-7.47234	-7.61192	-7.26037	-6.85455	-7.16697	-7.244	-7.67863	-6.91105	-7.40213	-7.47288	-7.4978	-7.03955	-5.64346	-5.44889	-6.19212	-5.88028	-5.82105	-6.17358	-6.46199	-6.89205	-7.70046	-7.19393	-6.52355
Q53HL1;J3QRS3;P19105;O14950	Q53HL1	Myosin regulatory light chain 12A;Myosin regulatory light chain 12B	MYL12A	8.91825	+	0	0,00000000544	55211	3782500000	73	19793	3	3	3	17.5	17.5	17.5	3525;4517;5323						Myosin regulatory light chain 12A	MYL12A	calcium ion binding GO:0005509, stress fiber GO:0001725, regulation of cell shape GO:0008360, myosin II complex GO:0016460, Z disc GO:0030018, glutamate receptor binding GO:0035254, protein localization to plasma membrane GO:0072659, protein binding GO:0005515, cytosol GO:0005829, muscle contraction GO:0006936, myosin complex GO:0016459, ephrin receptor signaling pathway GO:0048013, extracellular…	-6.70649	-7.01619	-7.06136	-6.68858	-6.75454	-6.62891	-7.31705	-7.39541	-7.07325	-7.0316	-7.34993	-7.07698	-8.18925	-8.23832	-8.28637	-8.22307	-7.91258	-7.76348	-7.69084	-7.79247	-7.4391	-7.52759	-7.43268
Q5H919;Q5H918;B4DRS4;O43719	Q5H919	HIV Tat-specific factor 1	HTATSF1	8.91367	+	0	0,000000238	33919	970470000	23	25184	2	2	2	8.1	8.1	8.1	14359;14360						HIV Tat-specific factor 1	HTATSF1	nucleotide binding GO:0000166; mRNA splicing, via spliceosome GO:0000398; RNA binding GO:0003723; nucleus GO:0005634; nucleoplasm GO:0005654; U2-type spliceosomal complex GO:0005684; U2 snRNP GO:0005686; transcription, DNA-templated GO:0006351; regulation of transcription from RNA polymerase II promoter GO:0006357; viral genome replication GO:0019079; regulation of DNA-templated transcription, el…	-7.27185	-12.6887	-8.95335	-12.0107	-10.7261	-10.5177	-7.58703	-7.76144	-7.99476	-7.65073	-7.54288	-7.77649	-5.04601	-5.37785	-5.43255	-5.33541	-5.65417	-5.17674	-5.25583	-5.69881	-5.46652	-5.24919	-4.78092
V9HWG7;Q53GN4;Q59ER5;O75083;Q53H17;B3KXN4;D6RD66	V9HWG7	WD repeat-containing protein 1	WDR1	8.90975	+	0	0,00000000000156	146640	27012000000	381	66193	20	20	20	45.5	45.5	45.5	746;2938;4145;4492;5328;6638;7386;7387;7970;8745;10119;10120;11089;14305;14306;15936;17242;17243;17343;17698						WD repeat-containing protein 1	WDR1	cytoplasm GO:0005737, podosome GO:0002102, platelet degranulation GO:0002576, actin binding GO:0003779, extracellular region GO:0005576, cytosol GO:0005829, actin filament GO:0005884, sensory perception of sound GO:0007605, cell junction GO:0030054, positive regulation of actin filament depolymerization GO:0030836, cell projection GO:0042995, myelin sheath GO:0043209, sarcomere organization GO:00…	-3.11558	-3.15996	-3.21104	-3.28008	-3.17636	-3.3668	-3.22823	-3.22106	-3.28387	-3.23692	-3.00899	-3.07376	-4.43068	-4.81044	-4.38325	-4.71742	-4.41074	-4.3508	-4.49059	-4.74118	-4.50438	-4.2306	-4.31786
Q9Y2V2	Q9Y2V2	Calcium-regulated heat stable protein 1	CARHSP1	8.90624	+	0	0,121	2428	1235200000	21	15892	2	2	2	18.4	18.4	18.4	5777;9446						Calcium-regulated heat stable protein 1	CARHSP1	DNA binding GO:0003677; regulation of transcription, DNA-templated GO:0006355; P-body GO:0000932; mRNA 3'-UTR binding GO:0003730; protein binding GO:0005515; cytosol GO:0005829; phosphatase binding GO:0019902; intracellular signal transduction GO:0035556; P granule GO:0043186; regulation of mRNA stability GO:0043488; extracellular exosome GO:0070062; cytoplasmic exosome (RNase complex) GO:0000177	-7.42029	-8.10635	-4.79225	-6.21689	-5.38946	-7.5295	-5.56228	-5.21762	-6.09362	-5.44735	-5.48591	-5.99963	-5.80868	-6.07257	-4.66191	-4.8208	-5.45172	-5.56435	-6.2218	-6.37674	-5.9636	-5.88159	-4.54893
A0A024RDG6;Q14108	A0A024RDG6	Lysosome membrane protein 2	SCARB2	8.88655	+	0	0,00000000643	54008	2798100000	33	5429	6	6	6	9.6	9.6	9.6	1963;2762;4824;7726;8257;15835						Lysosome membrane protein 2	SCARB2	receptor activity GO:0004872, lysosome GO:0005764, integral component of membrane GO:0016021, virus receptor activity GO:0001618, protein binding GO:0005515, lysosomal membrane GO:0005765, focal adhesion GO:0005925, protein targeting to lysosome GO:0006622, membrane GO:0016020, enzyme binding GO:0019899, lysosomal lumen GO:0043202, viral entry into host cell GO:0046718, extracellular exosome GO:0…	-6.5688	-5.82952	-6.10924	-5.69658	-6.10776	-6.18284	-4.63892	-4.37268	-4.44367	-4.41264	-4.36538	-4.50331	-6.23552	-6.36732	-6.70752	-6.51503	-6.05593	-5.56654	-6.23804	-6.20541	-6.14666	-6.0437	-6.10843
Q5TIG5;G1UI22;A8MQ02;J3KN01;P55196;Q96C95;H0Y7R8	Q5TIG5	Afadin	MLLT4	8.8584	+	0	0,0000787	14597	560960000	45	18915	3	3	3	1.9	1.9	1.9	8036;8319;14160						Afadin	MLLT4	cytoplasm GO:0005737, cell-cell adherens junction GO:0005913, signal transduction GO:0007165, cerebral cortex development GO:0021987, adherens junction maintenance GO:0034334, apical part of cell GO:0045177, brain morphogenesis GO:0048854, homeostasis of number of cells GO:0048872, cell adhesion molecule binding GO:0050839, radial glial cell differentiation GO:0060019, neuroepithelial cell differ…	-6.33332	-6.51592	-5.77103	-5.71928	-6.2456	-5.75839	-6.79838	-6.56096	-6.63407	-6.75681	-7.23369	-6.7331	-5.36913	-5.58852	-5.99722	-4.95893	-5.9051	-5.56999	-6.05279	-6.16274	-5.80793	-5.89692	-6.68381
H0Y3R4;Q6AW96;A8K0G4;B3KXG4;E7EWN3;Q9C0A6	H0Y3R4	SET domain-containing protein 5	SETD5	8.85794	+	0	0,000826	9606	86182000	10	9971	1	1	1	2.9	2.9	2.9	12842						SET domain-containing protein 5	SETD5	protein binding GO:0005515	-7.60634	-7.77061	-5.41102	-6.30603	-7.17487	-6.54216	-6.98813	-8.13795	-7.57851	-7.33852	-7.20529	-6.84059	-5.27288	-5.45605	-5.71238	-4.71938	-4.93587	-6.26843	-6.52916	-6.31279	-6.24609	-6.64766	-7.81412
Q9C0F1;D6RGX6	Q9C0F1	Centrosomal protein of 44 kDa	CEP44	8.85755	+	0	0,0000805	14541	1425600000	20	44139	4	4	4	14.6	14.6	14.6	7108;11216;13106;16878						Centrosomal protein of 44 kDa	CEP44	spindle pole GO:0000922, protein binding GO:0005515, cytoplasm GO:0005737, centrosome GO:0005813, midbody GO:0030496	-4.13854	-2.89686	-2.94273	-3.01698	-1.27885	-3.11838	-3.47864	-0.04403	-1.79933	-4.75626	-4.09128	-1.8078	-5.55332	-5.59149	-5.70314	-5.82489	-5.35754	-5.06298	-5.50828	-5.10254	-6.0321	-5.34056	-5.54576
B2RAQ8;A0A024R5F4;P50416	B2RAQ8	Carnitine O-palmitoyltransferase 1, liver isoform	CPT1A	8.85153	+	0	0,000358	11240	4748800000	41	88339	5	5	5	8.2	8.2	8.2	1263;6721;6968;12917;13006	88;89	608;613	139	619		Carnitine O-palmitoyltransferase 1, liver isoform	CPT1A	transferase activity, transferring acyl groups GO:0016746; integral component of membrane GO:0016021; long-chain fatty acid metabolic process GO:0001676; carnitine O-palmitoyltransferase activity GO:0004095; mitochondrion GO:0005739; mitochondrial outer membrane GO:0005741; mitochondrial inner membrane GO:0005743; glucose metabolic process GO:0006006; fatty acid beta-oxidation GO:0006635; triglyc…	-6.50164	-6.37469	-6.59801	-6.74784	-6.09989	-5.7732	-5.9285	-6.52124	-5.6509	-5.97703	-6.21173	-6.1066	-6.6874	-6.05207	-5.87713	-5.88603	-5.38297	-5.83772	-5.42598	-5.57454	-5.36344	-5.10416	-5.22263
Q2TB59;A0A024R0C3;Q13423;D6RHU2;D6RAI5;E9PCX7	Q2TB59	NAD(P) transhydrogenase, mitochondrial	NNT	8.84712	+	0	0,00000167	25987	877330000	45	11388	7	7	7	9.2	9.2	9.2	1335;4163;5090;7949;11865;15280;15633			35	177		NAD(P) transhydrogenase, mitochondrial	NNT	mitochondrial inner membrane GO:0005743, NAD(P)+ transhydrogenase activity GO:0008746, proton transport GO:0015992, cell redox homeostasis GO:0045454, oxidation-reduction process GO:0055114, NAD(P)+ transhydrogenase (AB-specific) activity GO:0008750, integral component of membrane GO:0016021, NADP binding GO:0050661, NAD(P)+ transhydrogenase (B-specific) activity GO:0003957, mitochondrion GO:0005…	-11.2393	-10.9386	-10.4437	-13.2663	-10.7365	-11.4472	-9.7228	-10.428	-8.55046	-8.66728	-8.01764	-9.6152	-8.89061	-8.04367	-7.46436	-8.24279	-6.88719	-8.32859	-7.99261	-7.54319	-7.76858	-8.44754	-7.43839
Q9H2M9;B3KNG8	Q9H2M9	Rab3 GTPase-activating protein non-catalytic subunit	RAB3GAP2	8.84113	+	0	0,0000643	15097	932080000	35	15598	6	6	6	4.5	4.5	4.5	303;2178;8148;15887;16192;16813						Rab3 GTPase-activating protein non-catalytic subunit	RAB3GAP2	regulation of GTPase activity GO:0043087, GTPase activator activity GO:0005096, cytoplasm GO:0005737, endoplasmic reticulum membrane GO:0005789, plasma membrane GO:0005886, intracellular protein transport GO:0006886, enzyme activator activity GO:0008047, Rab GTPase binding GO:0017137, enzyme regulator activity GO:0030234, protein complex GO:0043234, positive regulation of GTPase activity GO:00435…	-5.91026	-5.49322	-5.13846	-5.32761	-5.34102	-5.2446	-5.30185	-5.9331	-5.60833	-5.69658	-5.05932	-5.27871	-6.24635	-6.31238	-6.39225	-5.45521	-5.92816	-5.84291	-6.423	-6.85695	-6.65285	-6.22669	-6.2743
A8K5D9;A0A024RA49;Q9NQW6;B4DSL6	A8K5D9	Actin-binding protein anillin	ANLN	8.83395	+	0	0,000000427	31351	824590000	21	1199	5	5	5	0.6	0.6	0.6	1492;2522;2818;9367;11512	136	1043				Actin-binding protein anillin	ANLN	mitotic cytokinesis GO:0000281, septin ring assembly GO:0000921, hematopoietic progenitor cell differentiation GO:0002244, actin binding GO:0003779, protein binding GO:0005515, nucleoplasm GO:0005654, actomyosin contractile ring GO:0005826, mitotic cell cycle GO:0000278, regulation of exit from mitosis GO:0007096, actin cytoskeleton GO:0015629, intracellular membrane-bounded organelle GO:0043231,…	-6.52423	-5.95762	-7.73422	-6.56067	-6.23272	-5.45814	-10.0975	-6.53431	-9.12782	-7.84516	-8.23786	-7.56403	-3.90435	-3.56408	-3.47723	-4.00726	-3.84933	-3.5525	-7.60763	-8.09998	-8.42301	-7.07629	-8.00134
P49903;B4DLS1;Q5T5U6	P49903	Selenide, water dikinase 1	SEPHS1	8.82597	+	0	0,000216	12305	1435200000	21	4291	6	6	6	28.3	28.3	28.3	3739;5814;6556;9052;10996;17379						Selenide, water dikinase 1	SEPHS1	selenide, water dikinase activity GO:0004756; protein binding GO:0005515; ATP binding GO:0005524; GTP binding GO:0005525; cytoplasm GO:0005737; plasma membrane GO:0005886; cellular protein modification process GO:0006464; phosphorylation GO:0016310; nuclear membrane GO:0031965; identical protein binding GO:0042802; protein homodimerization activity GO:0042803; protein heterodimerization activity …	-5.419	-5.3624	-5.16442	-5.06507	-4.78036	-4.4283	-4.08123	-4.21077	-4.9014	-4.4196	-4.01319	-4.86774	-5.48175	-5.4119	-5.41191	-5.85807	-5.08424	-5.66102	-4.66398	-4.63459	-4.21611	-4.48776	-5.09884
B7Z4V2;V9HW84;P38646;Q8N1C8;B7Z1V7;B7Z4T3	B7Z4V2	Stress-70 protein, mitochondrial	HSPA9	8.82462	+	0	0,191	1928	59540000000	524	724	28	28	28	43.8	43.8	43.8	1256;1397;1398;2196;3697;3698;3699;3727;3809;8515;8516;10487;10488;10920;11672;11723;11737;11738;12448;12787;12938;12939;13938;14141;15370;15814;15815;16197;16198;16199;16707;16708			658;659;660;661;662	160;375;547;570;636		Stress-70 protein, mitochondrial	HSPA9	ATP binding GO:0005524, protein binding GO:0005515, nucleolus GO:0005730, cytoplasm GO:0005737, mitochondrion GO:0005739, focal adhesion GO:0005925, protein folding GO:0006457, protein export from nucleus GO:0006611, response to toxic substance GO:0009636, fibroblast growth factor binding GO:0017134, hemopoiesis GO:0030097, heat shock protein binding GO:0031072, ubiquitin protein ligase binding G…	-4.84075	-4.72748	-4.39336	-4.7501	-4.65211	-4.39468	-4.49719	-4.7275	-4.55952	-4.51469	-4.61559	-4.69626	-4.65837	-4.71268	-4.91541	-4.59344	-4.79738	-4.75681	-4.5571	-4.65969	-4.68344	-4.5189	-4.58591
A0A024R4W4;Q86X06;A0A024R4V5;O95696;B4DZC2;Q9Y4Q3;B4DZ41;B7Z926;B4E3L9;Q59G93;J3KQ61	A0A024R4W4	Bromodomain-containing protein 1	BRD1	8.8221	+	0	0,00396	6964	205840000	14	11952	4	4	4	0.4	0.4	0.4	7315;8482;9609;14219						Bromodomain-containing protein 1	BRD1	nucleus GO:0005634, nucleoplasm GO:0005654, zinc ion binding GO:0008270, dendrite GO:0030425, response to immobilization stress GO:0035902, histone binding GO:0042393, perikaryon GO:0043204, histone H3 acetylation GO:0043966, response to electrical stimulus GO:0051602, MOZ/MORF histone acetyltransferase complex GO:0070776	-6.50444	-6.37362	-6.45541	-8.48578	-5.11164	-5.87264	-7.65131	-5.96068	-7.37291	-7.14335	-8.67117	-7.56907	-5.70114	-5.87568	-5.39896	-5.07049	-4.70221	-5.62242	-6.29174	-6.57782	-6.27887	-5.62234	-6.20055
E9PJA7;Q6DCA8;E9PK09;E9PQN2;E9PKI6;E9PK91;Q9NYF8	E9PJA7	Bcl-2-associated transcription factor 1	BCLAF1	8.81643	+	0	0,0000981	14073	906890000	18	52917	3	3	3	0.9	0.9	0.9	8986;10161;14006						Bcl-2-associated transcription factor 1	BCLAF1	nucleus GO:0005634; apoptotic process GO:0006915; negative regulation of transcription, DNA-templated GO:0045892; positive regulation of response to DNA damage stimulus GO:2001022; nucleolus GO:0005730; nucleoplasm GO:0005654; DNA binding GO:0003677; protein binding GO:0005515; cytoplasm GO:0005737; transcription, DNA-templated GO:0006351; nuclear speck GO:0016607; positive regulation of apoptoti…	-8.80261	-7.9578	-8.48564	-7.47747	-8.43743	-7.89368	-9.7315	-9.60082	-9.43319	-9.40046	-8.61953	-9.1364	-8.40919	-8.71452	-8.31084	-8.04705	-8.09493	-7.76563	-7.68621	-8.54293	-7.9325	-7.88595	-7.9879
P23368	P23368	NAD-dependent malic enzyme, mitochondrial	ME2	8.80832	+	0	0,000000125	36928	4140900000	95	65443	9	9	9	17.3	17.3	17.3	2772;5180;5292;5871;6350;8556;11526;13418;17470			1074	86		NAD-dependent malic enzyme, mitochondrial	ME2	malic enzyme activity GO:0004470, malate dehydrogenase (decarboxylating) (NAD+) activity GO:0004471, mitochondrion GO:0005739, mitochondrial matrix GO:0005759, malate metabolic process GO:0006108, oxaloacetate decarboxylase activity GO:0008948, electron transfer activity GO:0009055, intracellular membrane-bounded organelle GO:0043231, metal ion binding GO:0046872, NAD binding GO:0051287, oxidatio…	-5.69531	-5.37137	-5.68949	-5.22774	-4.99571	-5.67457	-4.57538	-4.67866	-4.59694	-4.66867	-4.54389	-4.79852	-6.19914	-6.03812	-6.1976	-5.54258	-5.79907	-5.73253	-5.36095	-5.1634	-5.38409	-5.14256	-5.14689
Q53GU1;A4D0U5;Q9UGI8;B2RDR4;B7Z5L5	Q53GU1	Testin	TES	8.80346	+	0	0,122	2419	1232200000	36	47933	5	5	5	8.3	8.3	8.3	3226;9731;10216;10217;11591;11592			374	92		Testin	TES	zinc ion binding GO:0008270, regulation of cell proliferation GO:0042127, protein binding GO:0005515, nucleus GO:0005634, cytoplasm GO:0005737, plasma membrane GO:0005886, focal adhesion GO:0005925, negative regulation of cell proliferation GO:0008285, cell junction GO:0030054, protein complex GO:0043234, RNA binding GO:0003723	-0.7722	-0.99394	-3.74876	-3.68368	-5.13468	-4.07774	-3.03361	-1.69651	-2.62267	-3.39731	-2.09961	-3.12253	-4.42262	-4.35705	-3.54808	-3.32069	-4.15334	-4.13768	-3.96952	-4.04698	-3.69023	-3.87192	-3.42319
P31689	P31689	DnaJ homolog subfamily A member 1	DNAJA1	8.80041	+	0	0,00225	7877	4467700000	72	44868	10	10	10	33.8	33.8	33.8	3587;6743;7553;8134;11568;11617;11618;11946;14822;16580	820;821	134;137				DnaJ homolog subfamily A member 1	DNAJA1	G-protein coupled receptor binding GO:0001664; protein binding GO:0005515; ATP binding GO:0005524; nucleus GO:0005634; mitochondrion GO:0005739; cytosol GO:0005829; protein folding GO:0006457; response to unfolded protein GO:0006986; spermatogenesis GO:0007283; response to heat GO:0009408; membrane GO:0016020; flagellated sperm motility GO:0030317; androgen receptor signaling pathway GO:0030521; …	-5.34279	-5.45731	-4.87673	-5.3355	-4.72464	-4.6595	-6.2697	-6.15018	-6.31257	-5.27769	-5.81304	-6.28205	-5.49346	-5.49631	-5.23396	-5.0523	-5.35299	-4.68698	-5.48825	-5.82165	-5.63317	-5.27871	-4.82398
Q1KMD3;H3BQZ7	Q1KMD3	Heterogeneous nuclear ribonucleoprotein U-like protein 2	HNRNPUL2	8.79644	+	0	0,000000287	33088	9089900000	128	85104	15	15	15	2.7	2.7	2.7	5167;5214;7554;7994;8960;10491;11013;11032;12361;12362;13191;13946;16104;16900;17588;17589	1009;1010;1011	308;518;538	1357	493		Heterogeneous nuclear ribonucleoprotein U-like protein 2	HNRNPUL2	nucleus GO:0005634, nucleoplasm GO:0005654, biological_process GO:0008150, membrane GO:0016020, RNA binding GO:0003723	-6.61337	-6.75342	-5.75473	-6.54524	-7.40785	-6.02088	-6.7122	-6.38501	-6.49671	-7.1613	-6.75085	-6.86469	-5.26178	-4.83398	-5.07115	-5.18821	-4.63025	-4.92441	-5.62949	-5.50702	-5.33595	-5.4129	-5.44001
A8K9U0;Q9BWF3;E9PB51	A8K9U0	RNA-binding protein 4	RBM4	8.79061	+	0	0,000494	10585	5092200000	65	40283	8	2	8	26.9	12.1	26.9	384;1659;5153;11476;11632;13549;15559;16342	318	31				RNA-binding protein 4	RBM4	nucleotide binding GO:0000166; nucleic acid binding GO:0003676; regulation of alternative mRNA splicing, via spliceosome GO:0000381; cap-independent translational initiation GO:0002190; IRES-dependent translational initiation of linear mRNA GO:0002192; RNA binding GO:0003723; mRNA binding GO:0003729; mRNA 3'-UTR binding GO:0003730; protein binding GO:0005515; nucleus GO:0005634; nucleoplasm GO:00…	-5.07717	-5.27639	-5.52575	-5.27407	-5.3445	-5.18028	-5.41206	-5.60338	-5.53086	-6.22295	-5.93222	-5.73373	-4.71829	-5.19572	-5.54993	-4.98645	-5.39664	-5.08244	-4.87551	-4.77837	-5.07667	-5.00108	-5.15577
Q8WZA9;B7ZMD6	Q8WZA9	Immunity-related GTPase family Q protein	IRGQ	8.78729	+	0	0,0000000000804	92048	2475600000	67	62717	7	7	7	12.7	12.7	12.7	112;145;704;753;1057;5192;8289						Immunity-related GTPase family Q protein	IRGQ	GTP binding GO:0005525	-2.66633	-2.67672	-2.53384	-2.95829	-2.98024	-2.07523	-2.2218	-2.17745	-1.80337	-2.78829	-1.93996	-2.63888	-4.73853	-4.87936	-4.34545	-4.80329	-4.20068	-4.23583	-4.60392	-4.91644	-5.07916	-4.53078	-4.73095
F1T0B3;A0A087X2G1;A3RJH1;Q92499;B4DP70	F1T0B3	ATP-dependent RNA helicase DDX1	DDX1	8.78472	+	0	0,00000532	22053	10923000000	188	73915	22	22	22	41.7	41.7	41.7	95;1079;1080;2756;2757;3054;3419;3420;3513;4304;4347;5000;5016;6770;6880;8261;10230;10231;10392;10393;11391;14460;17177	220;221;222	150;432;490	317;318;319	342;425;531		ATP-dependent RNA helicase DDX1	DDX1	nucleic acid binding GO:0003676; helicase activity GO:0004386; ATP binding GO:0005524; nucleoplasm GO:0005654; cytoplasm GO:0005737; spliceosomal complex assembly GO:0000245; DNA binding GO:0003677; chromatin binding GO:0003682; transcription cofactor activity GO:0003712; RNA helicase activity GO:0003724; double-stranded RNA binding GO:0003725; ATP-dependent RNA helicase activity GO:0004004; nucl…	-5.87916	-5.47347	-5.76946	-5.84024	-6.04514	-5.43451	-5.36061	-5.32731	-5.47961	-5.42742	-5.5107	-5.70367	-5.23594	-5.12801	-5.10384	-5.12044	-5.21761	-5.15139	-5.03573	-5.05948	-5.10168	-5.29419	-4.7569
Q5QPL9;A8K4T9;Q53GL6;Q9UKM9;Q5QPM1;Q5QPM0;B4DSJ1	Q5QPL9	RNA-binding protein Raly	RALY	8.77621	+	0	0,000148	13142	1878500000	57	24665	6	6	6	30.8	30.8	30.8	7918;9749;13991;15960;16302;16923						RNA-binding protein Raly	RALY	nucleotide binding GO:0000166; nucleic acid binding GO:0003676; mRNA splicing, via spliceosome GO:0000398; RNA binding GO:0003723; protein binding GO:0005515; nucleus GO:0005634; RNA binding GO:0003723; catalytic step 2 spliceosome GO:0071013	-8.16926	-8.28089	-7.75542	-7.61535	-9.54843	-8.58112	-8.60561	-8.56848	-8.67695	-8.70707	-7.76444	-8.15048	-6.5459	-7.4499	-6.8675	-6.77948	-6.84501	-7.05023	-7.41977	-7.45513	-7.3657	-7.19402	-7.09373
Q7Z4W8;P35268;K7EMH1;K7ERI7;K7EP65;K7EKS7;K7ELC4	Q7Z4W8	60S ribosomal protein L22	RPL22	8.7703	+	0	0,000000333	32455	14449000000	101	14818	5	5	5	49.2	49.2	49.2	682;4526;7281;7282;16934	826	25				60S ribosomal protein L22	RPL22	structural constituent of ribosome GO:0003735; ribosome GO:0005840; translation GO:0006412; nuclear-transcribed mRNA catabolic process, nonsense-mediated decay GO:0000184; cytoplasmic translation GO:0002181; RNA binding GO:0003723; protein binding GO:0005515; nucleus GO:0005634; cytoplasm GO:0005737; cytosol GO:0005829; focal adhesion GO:0005925; rRNA processing GO:0006364; translational initiati…	-5.42937	-5.86618	-5.29601	-4.78498	-5.11144	-4.81982	-5.8011	-6.16731	-6.05667	-5.30481	-5.83326	-5.55544	-4.36738	-4.00825	-4.10189	-4.32116	-4.13604	-4.11394	-5.14527	-5.59077	-5.29414	-5.09315	-5.38063
O14531;D3DRG7	O14531	Dihydropyrimidinase-related protein 4	DPYSL4	8.75468	+	0	0,000971	9314	8548400000	138	61877	15	15	15	45.6	45.6	45.6	1810;2581;4674;5290;7210;7347;9041;9531;10193;10373;10374;11235;11445;11925;12517;14744;14745	602	90	860;861	64;459		Dihydropyrimidinase-related protein 4	DPYSL4	protein binding GO:0005515; cytosol GO:0005829; nervous system development GO:0007399; hydrolase activity, acting on carbon-nitrogen (but not peptide) bonds GO:0016810; filamin binding GO:0031005; neuron death GO:0070997; neuron projection guidance GO:0097485	-1.98996	-1.49385	-0.94617	-2.93106	-1.42735	-5.87434	-1.67775	-1.43898	-3.17554	-0.20571	0.05007	-0.15931	-4.08653	-4.02816	-4.21869	-3.94929	-4.27643	-4.06314	-3.86301	-3.83888	-3.66207	-3.88995	-3.65387
A0A087WXI1;Q6NVY1;B9A058	A0A087WXI1	3-hydroxyisobutyryl-CoA hydrolase, mitochondrial	HIBCH	8.74965	+	0	0,0000705	14869	1617100000	27	42846	4	4	4	11.3	11.3	11.3	646;1843;13569;14990						3-hydroxyisobutyryl-CoA hydrolase, mitochondrial	HIBCH	3-hydroxyisobutyryl-CoA hydrolase activity GO:0003860, mitochondrion GO:0005739, valine catabolic process GO:0006574, mitochondrial matrix GO:0005759, branched-chain amino acid catabolic process GO:0009083, extracellular exosome GO:0070062	-5.584	-5.98928	-5.77272	-6.161	-5.71905	-5.42832	-5.68944	-5.99181	-5.82059	-5.13559	-5.55376	-5.4272	-6.28268	-6.24356	-6.1302	-5.96399	-6.52309	-5.92896	-5.44016	-5.2594	-5.33646	-5.27735	-5.29307
P62277;J3KMX5	P62277	40S ribosomal protein S13	RPS13	8.74952	+	0	0,000000503	30636	4719400000	82	17222	3	3	3	20.5	20.5	20.5	5263;8831;9882						40S ribosomal protein S13	RPS13	structural constituent of ribosome GO:0003735; ribosome GO:0005840; translation GO:0006412; nuclear-transcribed mRNA catabolic process, nonsense-mediated decay GO:0000184; mRNA binding GO:0003729; protein binding GO:0005515; nucleus GO:0005634; nucleoplasm GO:0005654; nucleolus GO:0005730; cytosol GO:0005829; focal adhesion GO:0005925; rRNA processing GO:0006364; translational initiation GO:00064…	-7.58392	-7.59432	-7.28784	-6.95804	-6.97063	-6.39364	-6.18768	-6.33672	-6.45811	-6.18443	-5.50544	-6.10236	-6.23978	-6.764	-6.45083	-6.30787	-6.39885	-6.22691	-8.01234	-7.35624	-7.58938	-7.7474	-7.7791
A0A0C4DFS6;Q9C004	A0A0C4DFS6	Protein sprouty homolog 4	SPRY4	8.73855	+	0	0,0000237	17641	1333400000	26	34929	3	3	3	8.7	8.7	8.7	4921;9505;15246						Protein sprouty homolog 4	SPRY4	multicellular organism development GO:0007275, membrane GO:0016020, negative regulation of MAP kinase activity GO:0043407, negative regulation of ERK1 and ERK2 cascade GO:0070373, protein binding GO:0005515, cytoplasm GO:0005737, Golgi apparatus GO:0005794, focal adhesion GO:0005925, ruffle membrane GO:0032587	-4.69852	-4.66411	-4.27491	-4.08461	-4.23363	-4.01782	-8.57702	-5.46809	-3.8118	-4.88463	-4.9275	-4.46302	-2.05535	-2.6632	-2.24957	-2.23518	-2.00289	-2.54772	-2.44262	-2.94451	-2.1857	-2.34195	-2.3417
Q9GZV0;A0A024R0K2;A0A024R0E2;O75534;E9PLT0;Q96L66	Q9GZV0	Cold shock domain-containing protein E1	CSDE1	8.72875	+	0	0,000566	10319	9041800000	148	85729	9	9	9	11.1	11.1	11.1	4382;5353;5354;6671;6683;8933;9081;11138;16006;16877			36	752		Cold shock domain-containing protein E1	CSDE1	DNA binding GO:0003677; regulation of transcription, DNA-templated GO:0006355; cytoplasm GO:0005737; Golgi apparatus GO:0005794; plasma membrane GO:0005886; protein binding GO:0005515; mitochondrial inner membrane GO:0005743; male gonad development GO:0008584; RNA binding GO:0003723; CRD-mediated mRNA stability complex GO:0070937; nuclear-transcribed mRNA catabolic process, no-go decay GO:0070966	-4.40325	-4.48381	-3.96894	-4.56141	-4.03696	-3.76082	-4.1779	-3.89664	-3.88557	-4.20714	-3.77706	-4.182	-4.30217	-4.46552	-4.42109	-4.31334	-4.2089	-3.9496	-4.64735	-4.86346	-5.0416	-4.70009	-4.58884
Q96DI9;F6VRR5;B4E0L0;Q9BY77;B4DMM2	Q96DI9	Polymerase delta-interacting protein 3	POLDIP3	8.70943	+	0	0,422	1073	1262700000	51	45658	6	6	6	24.9	24.9	24.9	9963;12771;14008;15039;16053;17029						Polymerase delta-interacting protein 3, POLDIP3 protein	POLDIP3	nucleotide binding GO:0000166, nucleic acid binding GO:0003676, intracellular GO:0005622, poly(A)+ mRNA export from nucleus GO:0016973, protein binding GO:0005515, nucleoplasm GO:0005654, intracellular membrane-bounded organelle GO:0043231, cytoplasm GO:0005737, cytosol GO:0005829, termination of RNA polymerase II transcription GO:0006369, RNA export from nucleus GO:0006405, mRNA export from nucl…	-5.21407	-5.48763	-4.17178	-5.68716	-5.35904	-5.09253	-4.73983	-4.63471	-5.5647	-5.66813	-5.81635	-5.56056	-5.38432	-5.35684	-5.36304	-5.07715	-5.27818	-5.30159	-4.51703	-5.22005	-5.2634	-4.76923	-4.9119
P25786;V9HW55;F5GX11	P25786	Proteasome subunit alpha type-1	PSMA1	8.68974	+	0	0,00000303	23882	17063000000	291	29555	9	9	9	3.5	3.5	3.5	1160;1429;1430;3815;6520;6759;7481;7482;7686;10040;11434			1091	261		Proteasome subunit alpha type-1	PSMA1	threonine-type endopeptidase activity GO:0004298; nucleus GO:0005634; nucleoplasm GO:0005654; centrosome GO:0005813; proteasome core complex GO:0005839; proteolysis involved in cellular protein catabolic process GO:0051603; MAPK cascade GO:0000165; protein polyubiquitination GO:0000209; proteasome complex GO:0000502; stimulatory C-type lectin receptor signaling pathway GO:0002223; antigen process…	-4.53341	-4.70812	-4.26693	-4.44034	-4.3047	-3.95239	-5.22329	-5.27025	-5.20344	-4.95965	-5.21714	-4.85936	-4.33871	-4.28247	-4.31765	-4.00079	-4.30399	-4.06925	-4.21509	-4.51015	-4.39436	-4.00174	-3.8871
P12270	P12270	Nucleoprotein TPR	TPR	8.68293	+	0	0,000000365	32022	3644200000	116	26729	17	17	17	9.3	9.3	9.3	239;818;2287;3550;4116;5425;5902;9468;9487;9751;11083;11206;11286;11405;12254;13535;15014						Nucleoprotein TPR	TPR	negative regulation of transcription from RNA polymerase II promoter GO:0000122, MAPK import into nucleus GO:0000189, kinetochore GO:0000776, molecular_function GO:0003674, chromatin binding GO:0003682, mRNA binding GO:0003729, nucleocytoplasmic transporter activity GO:0005487, protein binding GO:0005515, cellular_component GO:0005575, nucleus GO:0005634, nuclear envelope GO:0005635, nuclear pore…	-8.05937	-7.73144	-8.40746	-8.3865	-8.80427	-9.07617	-8.0299	-8.24203	-8.32823	-8.47533	-8.35985	-8.61771	-6.90577	-7.09853	-7.14241	-6.4043	-7.22991	-7.07584	-6.94652	-7.06879	-6.89695	-6.90192	-7.59133
Q53HU0;P50990;Q7Z759	Q53HU0	T-complex protein 1 subunit theta	CCT8	8.66451	+	0	0,00000394	23012	48734000000	388	5965	27	27	27	46.4	46.4	46.4	748;782;951;1776;1777;2432;3099;3978;4786;5516;5765;5794;6204;7559;8211;8572;10003;11132;11294;11951;11952;12355;12634;14357;14358;15560;17585	867;868;869;870;871	36;148;149;244;430	1172;1173	300;311		T-complex protein 1 subunit theta	CCT8	ATP binding GO:0005524; protein folding GO:0006457; unfolded protein binding GO:0051082; zona pellucida receptor complex GO:0002199; protein binding GO:0005515; nucleoplasm GO:0005654; cytoplasm GO:0005737; centrosome GO:0005813; cytosol GO:0005829; chaperonin-containing T-complex GO:0005832; microtubule GO:0005874; cilium GO:0005929; binding of sperm to zona pellucida GO:0007339; positive regula…	-4.93994	-4.68808	-4.7133	-4.89326	-4.66237	-4.72316	-4.82576	-4.67687	-4.66019	-4.81058	-4.70269	-4.75233	-4.95117	-5.06241	-5.1664	-5.1119	-4.92889	-4.98854	-4.5807	-4.68455	-4.68	-4.62605	-4.56129
P54577	P54577	Tyrosine--tRNA ligase, cytoplasmic;Tyrosine--tRNA ligase, cytoplasmic, N-terminally processed	YARS	8.66161	+	0	0,0000203	18076	3611800000	81	59143	10	10	10	22.5	22.5	22.5	6272;6623;8183;9008;11287;11459;11460;12302;15502;15712						Tyrosine--tRNA ligase; Tyrosine--tRNA ligase, cytoplasmic	YARS	tyrosine-tRNA ligase activity GO:0004831, ATP binding GO:0005524, cytoplasm GO:0005737, tyrosyl-tRNA aminoacylation GO:0006437, tRNA binding GO:0000049, valine-tRNA ligase activity GO:0004832, signal transducer activity GO:0004871, interleukin-8 receptor binding GO:0005153, protein binding GO:0005515, extracellular space GO:0005615, nucleus GO:0005634, cytosol GO:0005829, tRNA aminoacylation for …	-5.02614	-5.28444	-6.44928	-5.8411	-4.96203	-4.89599	-4.05474	-4.66996	-4.47921	-4.12149	-3.48515	-4.57713	-6.07362	-6.36207	-5.97896	-5.73807	-6.29378	-5.53724	-5.41984	-5.70069	-5.61407	-5.36874	-5.20428
B2RAX6;Q9Y5J1	B2RAX6	U3 small nucleolar RNA-associated protein 18 homolog	UTP18	8.65488	+	0	0,00000131	26888	915690000	29	57707	6	6	6	15.9	15.9	15.9	599;7861;8846;9638;13302;14669						U3 small nucleolar RNA-associated protein 18 homolog	UTP18	integral component of membrane GO:0016021; maturation of SSU-rRNA from tricistronic rRNA transcript (SSU-rRNA, 5.8S rRNA, LSU-rRNA) GO:0000462; nucleus GO:0005634; nucleoplasm GO:0005654; nucleolus GO:0005730; rRNA processing GO:0006364; small-subunit processome GO:0032040; Pwp2p-containing subcomplex of 90S preribosome GO:0034388; RNA binding GO:0003723	-7.52078	-9.2311	-7.03694	-9.30968	-7.06126	-6.94846	-8.49074	-8.12115	-8.88375	-9.16777	-8.68272	-9.07887	-4.4856	-6.90786	-4.83581	-5.29399	-4.8602	-5.59684	-5.74505	-5.62432	-6.16254	-6.01799	-6.41853
Q52LJ0	Q52LJ0	Protein FAM98B	FAM98B	8.63404	+	0	0,0000643	15095	780350000	25	3719	6	5	6	21.8	17.6	21.8	6910;10223;12578;14161;15355;15356	1015;1016	216;220	1361	268		Protein FAM98B	FAM98B	nucleus GO:0005634; nucleoplasm GO:0005654; cytoplasm GO:0005737; tRNA splicing, via endonucleolytic cleavage and ligation GO:0006388; RNA binding GO:0003723; tRNA-splicing ligase complex GO:0072669	-8.17028	-7.78119	-8.01957	-7.68735	-8.07476	-7.30631	-8.10874	-8.34606	-8.42657	-7.84776	-7.59685	-7.5783	-6.45988	-7.04574	-6.10346	-6.59421	-6.90314	-8.14305	-6.3353	-6.72185	-6.91223	-6.4842	-6.58601
Q58EY4;Q92922;B4DYQ1;Q05CR1;Q05BW5	Q58EY4	SWI/SNF complex subunit SMARCC1	SMARCC1	8.63133	+	0	0,000540	10410	1337500000	29	12291	11	7	7	0.9	5.4	5.4	133;4064;4589;5784;10236;11019;11562;12457;13688;15134;16729			244	904		SWI/SNF complex subunit SMARCC1	SMARCC1	nuclear chromatin GO:0000790; XY body GO:0001741; transcription coactivator activity GO:0003713; protein binding GO:0005515; nucleoplasm GO:0005654; nucleosome disassembly GO:0006337; chromatin remodeling GO:0006338; transcription, DNA-templated GO:0006351; regulation of transcription from RNA polymerase II promoter GO:0006357; nervous system development GO:0007399; insulin receptor signaling pat…	-7.24371	-6.86144	-6.46994	-6.75262	-5.99614	-8.10618	-7.35828	-10.1205	-7.46439	-9.43338	-6.84482	-8.08613	-6.06865	-5.82956	-4.75737	-5.09758	-5.97875	-6.4412	-6.00396	-6.25875	-5.87847	-6.15597	-6.50791
H7C0R6;A0A024R2F4;Q9BV44	H7C0R6	THUMP domain-containing protein 3	THUMPD3	8.62584	+	0	0,0000128	19351	198350000	9	2583	1	1	1	4.7	4.7	4.7	164						THUMP domain-containing protein 3	THUMPD3	RNA binding GO:0003723, nucleolus GO:0005730, cytoplasm GO:0005737, methyltransferase activity GO:0008168, methylation GO:0032259	-5.90293	-6.14374	-5.1244	-5.53824	-5.46115	-6.29384	-5.04347	-5.37109	-5.00409	-4.80531	-5.21566	-4.33772	-6.20803	-6.49743	-6.38646	-6.35629	-6.38344	-5.57237	-6.52808	-6.70709	-6.25584	-6.3185	-6.06065
E5RID7;H0YBX2;G5EA19;U3KQS5;E5RG17;Q6P1N9	E5RID7	Putative deoxyribonuclease TATDN1	TATDN1	8.61289	+	0	0,0000000000846	91448	661560000	17	69651	1	1	1	17.7	17.7	17.7	5980						Putative deoxyribonuclease TATDN1	TATDN1	DNA metabolic process GO:0006259; endodeoxyribonuclease activity, producing 5'-phosphomonoesters GO:0016888; nucleoplasm GO:0005654; hydrolase activity, acting on ester bonds GO:0016788; deoxyribonuclease activity GO:0004536; protein binding GO:0005515; DNA catabolic process GO:0006308; metal ion binding GO:0046872; nucleic acid phosphodiester bond hydrolysis GO:0090305	-3.95549	-3.54992	-3.17343	-3.72633	-3.17199	-2.96559	-3.56124	-2.89743	-3.31908	-2.5932	-2.30051	-2.85875	-5.87649	-6.09034	-5.94587	-5.35432	-5.36851	-5.63137	-5.60817	-5.39892	-5.55363	-5.29636	-5.11971
A8K288;Q9HCJ6;Q8NDE0	A8K288	Synaptic vesicle membrane protein VAT-1 homolog-like	VAT1L	8.60259	+	0	0,00000000000132	149583	142220000	10	45957	3	3	3	12.2	12.2	12.2	1898;8826;15184			396	388		Synaptic vesicle membrane protein VAT-1 homolog-like	VAT1L	protein binding GO:0005515, zinc ion binding GO:0008270, oxidoreductase activity GO:0016491, oxidation-reduction process GO:0055114	-2.89858	-2.84599	-3.68188	-3.02975	-1.02962	-3.81972	-2.12727	-1.95389	-2.08289	-1.78152	-3.39506	-2.25408	-9.23487	-9.87175	-8.89866	-8.64251	-8.61933	-8.477	-7.84383	-8.15872	-8.25045	-7.50868	-7.19061
B4DE36;P06744;K7EQ48;A0A0A0MTS2;A0A0J9YXP8	B4DE36	Glucose-6-phosphate isomerase	GPI	8.59076	+	0	0	510345	14840000000	185	60185	14	1	14	3.6	1.3	3.6	150;1841;3546;3970;5798;6776;7543;7672;10573;10574;11316;11317;13292;13792;14877;15736			556;557	65;67		Glucose-6-phosphate isomerase	GPI	glucose-6-phosphate isomerase activity GO:0004347, gluconeogenesis GO:0006094, glycolytic process GO:0006096, nucleoplasm GO:0005654, cytoplasm GO:0005737, plasma membrane GO:0005886, angiogenesis GO:0001525, in utero embryonic development GO:0001701, mesoderm formation GO:0001707, cytokine activity GO:0005125, extracellular space GO:0005615, cytosol GO:0005829, carbohydrate metabolic process GO:…	-1.91308	-2.13796	-2.3878	-2.14576	-1.90889	-2.11346	-2.73811	-2.47625	-2.56401	-2.35617	-2.20707	-2.14129	-5.70433	-5.8129	-5.92467	-6.05572	-5.51767	-5.73467	-5.2141	-5.56089	-5.20559	-5.18284	-5.0107
E5RGX5;B7Z4N6;Q93045	E5RGX5	Stathmin;Stathmin-2	STMN2	8.58472	+	0	0,0111	5425	98293000	5	19574	3	1	1	11.9	0.6	0.6	2647;2648;3037						Stathmin, Stathmin-2	STMN2	regulation of microtubule polymerization or depolymerization GO:0031110, protein binding GO:0005515, cytoplasm GO:0005737, endosome GO:0005768, Golgi apparatus GO:0005794, negative regulation of microtubule depolymerization GO:0007026, positive regulation of neuron projection development GO:0010976, negative regulation of neuron projection development GO:0010977, tubulin binding GO:0015631, membr…	-6.92878	-7.30574	-6.93466	-6.07956	-6.94118	-7.46117	-6.11723	-6.01669	-6.53184	-6.92004	-5.50677	-5.05321	-5.70946	-6.10233	-7.31282	-4.75474	-5.53813	-5.16714	-5.90912	-5.79828	-5.73707	-5.79683	-4.92998
Q8NDL6;Q68CZ2;E9PCX8;Q59GW4	Q8NDL6	Tensin-3	TNS3	8.57878	+	0	0,000000000397	75898	1819800000	42	95876	5	5	5	7.2	7.2	7.2	609;1620;2088;5609;5788	1050;1051	55;681				Tensin-3	TNS3	intracellular GO:0005622, intracellular signal transduction GO:0035556, metal ion binding GO:0046872, cytoplasm GO:0005737, focal adhesion GO:0005925, protein binding GO:0005515, positive regulation of cell proliferation GO:0008284, cell migration GO:0016477, lung alveolus development GO:0048286	-5.02251	-4.92319	-4.45569	-4.49943	-5.10651	-5.02779	-4.95533	-5.00527	-4.65632	-4.4725	-4.40226	-4.90237	-6.20507	-6.22244	-6.09967	-5.83845	-5.85255	-6.14812	-6.40188	-6.54822	-6.55819	-6.22458	-6.46135
O15160;B4DEC2;E7EQB9;Q96HT3;H0Y723;D6RDJ3	O15160	DNA-directed RNA polymerases I and III subunit RPAC1	POLR1C	8.57505	+	0	0,000000694	29333	351210000	10	39249	6	6	6	23.7	23.7	23.7	200;6775;8669;9145;16537;16999						DNA-directed RNA polymerases I and III subunit RPAC1	POLR1C	DNA binding GO:0003677; DNA-directed 5'-3' RNA polymerase activity GO:0003899; transcription, DNA-templated GO:0006351; protein dimerization activity GO:0046983; protein binding GO:0005515; nucleoplasm GO:0005654; DNA-directed RNA polymerase III complex GO:0005666; DNA-directed RNA polymerase I complex GO:0005736; cytosol GO:0005829; transcription from RNA polymerase I promoter GO:0006360; transc…	-7.86114	-8.07719	-7.32341	-7.4328	-6.48337	-7.40188	-9.19602	-8.64464	-8.77484	-8.55114	-8.45846	-8.29506	-8.07654	-8.24791	-7.75789	-7.36415	-7.92262	-8.52566	-6.67315	-6.67997	-6.34222	-6.54832	-6.82299
V9HW24;A0A087X2I1;P62333;H0YJC0	V9HW24	26S protease regulatory subunit 10B	PSMC6	8.56008	+	0	0,0000000000399	100296	14956000000	193	4416	16	16	16	43.4	43.4	43.4	308;1157;1769;3562;3606;3891;4462;4726;5806;6516;7677;9669;12469;14961;14962;15624;15625;17040	223;224	170;193	320;321;322;323	102;108;258;264		26S protease regulatory subunit 10B	PSMC6	ATP binding GO:0005524; inclusion body GO:0016234; hydrolase activity GO:0016787; proteasome accessory complex GO:0022624; protein catabolic process GO:0030163; cytosolic proteasome complex GO:0031597; positive regulation of inclusion body assembly GO:0090261; MAPK cascade GO:0000165; protein polyubiquitination GO:0000209; proteasome complex GO:0000502; stimulatory C-type lectin receptor signalin…	-3.14863	-3.47993	-3.36155	-3.08401	-3.02789	-2.78659	-2.286	-2.50497	-2.26397	-1.96823	-1.68869	-1.81534	-4.40077	-4.69081	-4.37115	-4.53061	-4.36971	-4.19648	-3.98331	-4.09606	-4.09363	-3.95836	-3.54884
B7Z920;P29144;Q5VZU9	B7Z920	Tripeptidyl-peptidase 2	TPP2	8.5567	+	0	0,000274	11786	2441700000	82	11796	13	13	13	1.7	1.7	1.7	267;1293;1294;1652;2358;5615;7300;7383;7449;9777;11063;15623;16577	473;474	150;209				Tripeptidyl-peptidase 2	TPP2	protein polyubiquitination GO:0000209, endopeptidase activity GO:0004175, aminopeptidase activity GO:0004177, serine-type endopeptidase activity GO:0004252, protein binding GO:0005515, nucleus GO:0005634, cytoplasm GO:0005737, cytosol GO:0005829, proteolysis GO:0006508, tripeptidyl-peptidase activity GO:0008240, peptide binding GO:0042277	-8.42089	-8.19575	-7.96156	-6.72736	-7.78975	-9.75259	-8.33673	-6.31383	-8.10504	-8.05139	-7.70791	-8.26932	-6.35976	-6.3613	-5.96089	-6.20071	-6.04375	-6.70063	-6.41657	-6.53506	-6.75778	-6.85522	-6.79716
P27348;B4DMT8;E9PG15;Q53RR5;B4DY04;Q53S41	P27348	14-3-3 protein theta	YWHAQ	8.55075	+	0	0,00000000000803	120869	11403000000	159	27764	12	10	10	49.4	46.1	46.1	1883;2804;7894;7895;8085;10296;11263;12263;14366;16222;17268;17269;17492	808;809	25;134	1101;1102	22;26		14-3-3 protein theta	YWHAQ	protein domain specific binding GO:0019904; protein binding GO:0005515; cytoplasm GO:0005737; mitochondrion GO:0005739; cytosol GO:0005829; focal adhesion GO:0005925; protein targeting GO:0006605; small GTPase mediated signal transduction GO:0007264; protein C-terminus binding GO:0008022; membrane GO:0016020; substantia nigra development GO:0021762; cytoplasmic vesicle membrane GO:0030659; negati…	-5.73727	-5.29275	-5.33154	-5.01181	-5.87632	-5.35088	-4.7373	-4.64598	-4.75634	-4.22864	-4.24315	-4.32044	-7.90008	-7.67304	-7.01941	-7.01968	-7.2623	-7.25234	-6.91969	-6.82781	-7.15962	-6.76467	-6.70883
O00425	O00425	Insulin-like growth factor 2 mRNA-binding protein 3	IGF2BP3	8.54212	+	0	0,00000160	26150	3940300000	122	63704	13	13	13	27.1	27.1	27.1	2763;4520;6327;6337;6699;6987;7010;7253;7694;10809;13413;15460;15695	600	257				Insulin-like growth factor 2 mRNA-binding protein 3	IGF2BP3	nucleotide binding GO:0000166, nucleic acid binding GO:0003676, RNA binding GO:0003723, mRNA 3'-UTR binding GO:0003730, protein binding GO:0005515, nucleus GO:0005634, cytoplasm GO:0005737, cytosol GO:0005829, translation GO:0006412, anatomical structure morphogenesis GO:0009653, gene expression GO:0010467, negative regulation of translation GO:0017148, regulation of cytokine biosynthetic process…	-6.92725	-7.08603	-6.96798	-6.93346	-6.86689	-7.23454	-7.02338	-7.05798	-7.14893	-7.13894	-6.62501	-7.31557	-6.46275	-6.65507	-6.26888	-6.25586	-6.04956	-6.64734	-6.14436	-6.22446	-6.52473	-5.98341	-5.89871
F8WBH5;G1UI18;Q14997	F8WBH5	Proteasome activator complex subunit 4	PSME4	8.54193	+	0	0,0000104	19976	224380000	5	65659	1	1	1	3.2	3.2	3.2	726						Proteasome activator complex subunit 4	PSME4	MAPK cascade GO:0000165; protein polyubiquitination GO:0000209; stimulatory C-type lectin receptor signaling pathway GO:0002223; antigen processing and presentation of exogenous peptide antigen via MHC class I, TAP-dependent GO:0002479; protein binding GO:0005515; nucleus GO:0005634; cytosol GO:0005829; DNA repair GO:0006281; regulation of cellular amino acid metabolic process GO:0006521; cellula…	-9.76945	-8.24238	-8.7019	-9.02103	-8.85722	-8.43858	-7.21227	-7.04871	-7.75405	-8.43304	-8.39074	-6.33998	-6.56004	-6.5218	-7.10057	-5.20703	-5.3936	-6.10114	-9.11972	-9.06124	-9.4188	-10.468	-11.4671
A0A024R326;Q6IPI1;P47914	A0A024R326	60S ribosomal protein L29	RPL29	8.52932	+	0	0,00000000383	57627	34212000000	207	17553	5	5	5	22.3	22.3	22.3	901;1363;1364;13931;17334						60S ribosomal protein L29	RPL29	structural constituent of ribosome GO:0003735; ribosome GO:0005840; translation GO:0006412; nuclear-transcribed mRNA catabolic process, nonsense-mediated decay GO:0000184; cytoplasmic translation GO:0002181; RNA binding GO:0003723; cytosol GO:0005829; rRNA processing GO:0006364; translational initiation GO:0006413; SRP-dependent cotranslational protein targeting to membrane GO:0006614; embryo imp…	-6.7188	-5.8422	-5.74972	-5.1518	-5.23217	-4.75533	-5.57903	-5.58758	-5.6953	-5.18322	-5.42592	-4.8651	-1.86313	-2.29894	-2.51745	-2.83594	-1.14074	-2.14135	-2.96301	-3.72653	-3.51976	-3.53335	-3.92653
B1AM48;A0A0A0MRX1;Q12926;C9JB16	B1AM48	ELAV-like protein;ELAV-like protein 2	ELAVL2	8.52773	+	0	0,000000362	32071	96659000	6	20729	4	1	1	22.2	5.8	5.8	855;2221;3463;6848						ELAV-like protein, ELAV-like protein 2	ELAVL2	nucleotide binding GO:0000166; RNA binding GO:0003723; mRNA splicing, via spliceosome GO:0000398; mRNA 3'-UTR binding GO:0003730; protein binding GO:0005515; nucleoplasm GO:0005654; regulation of transcription, DNA-templated GO:0006355; RNA binding GO:0003723	-3.19251	-3.8445	-3.59942	-1.79878	-2.97503	-0.95874	-2.00315	-2.83885	-2.60212	-2.55968	-2.04347	-1.93079	-5.19279	-5.09998	-5.3178	-4.91432	-5.33594	-4.96201	-4.97539	-4.75952	-4.91151	-5.09653	-4.55027
G3V4U5;G3V3J1;G3V5C8;G3V497;G3V4H6;G3V538;G3V500;G3V3N9;F8W717;B7Z650;B3KXA3;O00423	G3V4U5	Echinoderm microtubule-associated protein-like 1	EML1	8.52232	+	0	0,948	0,126	168950000	3	93907	2	2	2	30.6	30.6	30.6	12608;16697						Echinoderm microtubule-associated protein-like 1	EML1	microtubule cytoskeleton organization GO:0000226, hematopoietic progenitor cell differentiation GO:0002244, calcium ion binding GO:0005509, protein binding GO:0005515, cytosol GO:0005829, microtubule GO:0005874, microtubule associated complex GO:0005875, mitotic spindle organization GO:0007052, neuroblast proliferation GO:0007405, brain development GO:0007420, microtubule binding GO:0008017, tubu…	-5.17794	-4.20725	-5.1451	-4.06657	-3.42938	-3.05615	-4.10319	-4.21555	-4.98027	-4.18154	-4.31809	-3.68695	-4.12331	-6.51778	-4.01295	-4.20474	-4.02381	-3.95516	-6.3055	-4.22128	-3.81953	-3.86073	-4.1979
P17987;E7EQR6;F5H282;E7ERF2	P17987	T-complex protein 1 subunit alpha	TCP1	8.47874	+	0	0	481414	17804000000	369	60343	24	24	24	46.6	46.6	46.6	548;1544;1545;2270;2716;3688;4023;5833;6210;8725;8757;9058;9603;9604;10292;10493;10572;11696;13924;13925;14027;15260;17132;17370;17456;17607	757	357	1037;1038;1039	23;246;344		T-complex protein 1 subunit alpha	TCP1	ATP binding GO:0005524, cytoplasm GO:0005737, protein folding GO:0006457, unfolded protein binding GO:0051082, pericentriolar material GO:0000242, acrosomal vesicle GO:0001669, zona pellucida receptor complex GO:0002199, protein binding GO:0005515, nuclear heterochromatin GO:0005720, Golgi apparatus GO:0005794, centrosome GO:0005813, cytosol GO:0005829, chaperonin-containing T-complex GO:0005832,…	5.82897	5.87126	5.9206	6.18981	6.00667	6.19722	4.53496	4.56748	4.60298	4.50792	4.60857	4.81999	3.17431	2.90907	2.7827	2.70955	3.12187	2.9966	4.48491	4.62583	4.55484	4.51244	4.6565
V9HW72;A8K690;P31948	V9HW72	Stress-induced-phosphoprotein 1	STIP1	8.47651	+	0	0,000000000245	80451	49956000000	645	62639	32	32	32	49.5	49.5	49.5	29;30;31;820;982;1224;1225;2077;2078;2737;6483;6484;7436;7437;7438;7439;8232;8233;8310;8827;8828;9256;9257;10320;10321;10322;10323;11172;12396;12744;13480;14952;14953;15401;15402;15520;15521;15522;17472	301;302;303	370;461;471	430;431;432;433;434;435	1;115;441;490;511;535		Stress-induced-phosphoprotein 1	STIP1	protein binding GO:0005515, nucleus GO:0005634, Golgi apparatus GO:0005794, response to stress GO:0006950, protein C-terminus binding GO:0008022, Hsp70 protein binding GO:0030544, myelin sheath GO:0043209, protein complex GO:0043234, RNA binding GO:0003723, chaperone binding GO:0051087	-3.56347	-3.74015	-3.56106	-3.69338	-3.66644	-3.25623	-3.51262	-3.22896	-3.42431	-3.14621	-2.91645	-3.49471	-4.60631	-4.49474	-4.66096	-4.6506	-4.43567	-4.52205	-4.41408	-4.42134	-4.24572	-4.44689	-4.27736
Q53H03;P49321;Q5T626;B4DS57;O95138;Q9P1N1;Q5T624;H0YDS9;E9PRH9;H0YF33	Q53H03	Nuclear autoantigenic sperm protein	NASP	8.47206	+	0	0,00621	6268	6379400000	71	85235	8	8	8	1.6	1.6	1.6	3048;5943;7865;8980;13264;13362;13482;13594	851	708	1155	56		Nuclear autoantigenic sperm protein	NASP	nucleoplasm GO:0005654, nuclear chromatin GO:0000790, blastocyst development GO:0001824, protein binding GO:0005515, nucleus GO:0005634, cytoplasm GO:0005737, DNA replication GO:0006260, nucleosome assembly GO:0006334, DNA replication-dependent nucleosome assembly GO:0006335, DNA replication-independent nucleosome assembly GO:0006336, cell cycle GO:0007049, cell proliferation GO:0008283, male gon…	-6.55787	-5.85388	-7.82801	-6.61926	-6.34141	-7.03633	-6.21234	-6.12567	-6.16224	-6.49333	-5.98126	-6.59703	-7.05466	-7.38117	-6.94989	-7.36269	-7.13751	-6.81655	-7.33318	-7.14469	-7.47992	-6.86311	-6.89102
A0A024R7P3;A0A024R7N2;Q9HD20;Q8NC73	A0A024R7P3	Manganese-transporting ATPase 13A1	ATP13A1	8.47173	+	0	0,000130	13435	2002900000	41	12111	7	7	7	7.6	7.6	7.6	2558;4883;5732;8844;10754;13257;13351						Manganese-transporting ATPase 13A1	ATP13A1	cation transport GO:0006812, integral component of membrane GO:0016021, ATPase activity GO:0016887, molecular_function GO:0003674, ATP binding GO:0005524, endoplasmic reticulum membrane GO:0005789, integral component of plasma membrane GO:0005887, cellular calcium ion homeostasis GO:0006874, biological_process GO:0008150, manganese-transporting ATPase activity GO:0015410, membrane GO:0016020, cat…	-8.8297	-8.56359	-7.70454	-8.89491	-8.20853	-7.53141	-7.5969	-8.05945	-7.50452	-6.74986	-6.6346	-7.42531	-7.19619	-7.18669	-5.83144	-5.91474	-6.13814	-6.14193	-6.93517	-7.40474	-7.18622	-7.00249	-6.64549
P37802;X6RJP6	P37802	Transgelin-2	TAGLN2	8.46677	+	0	0	317574	84492000000	589	22391	15	14	15	75.4	68.3	75.4	1301;2262;2263;3641;4690;4691;4692;6995;6996;6997;11026;11027;11028;11574;11575;12107;12108;12350;14963;14964;17399;17400	839;840	38;124	1131;1132;1133;1134;1135;1136	85;90;130;178;189;194		Transgelin-2	TAGLN2	protein binding GO:0005515, epithelial cell differentiation GO:0030855, vesicle GO:0031982, extracellular exosome GO:0070062	-3.2324	-3.11802	-3.02168	-3.22252	-3.05354	-3.01436	-2.72302	-2.541	-2.64763	-2.60507	-2.47622	-2.4059	-5.07943	-5.45745	-5.6854	-5.81201	-5.56934	-5.65486	-4.59295	-4.85763	-4.78522	-5.24593	-4.5687
A0A024R233;B7Z954;Q9UDY2;B7Z2R3;A0A024R225	A0A024R233	Tight junction protein ZO-2	TJP2	8.46541	+	0	0,000145	13205	1800500000	31	13397	6	6	6	7.9	7.9	7.9	10666;13779;13994;14100;14602;17615						Tight junction protein ZO-2	TJP2	bicellular tight junction GO:0005923; guanylate kinase activity GO:0004385; protein binding GO:0005515; nucleoplasm GO:0005654; cytoplasm GO:0005737; cytosol GO:0005829; plasma membrane GO:0005886; adherens junction GO:0005912; protein C-terminus binding GO:0008022; protein domain specific binding GO:0019904; cell junction GO:0030054; protein binding, bridging GO:0030674; hippo signaling GO:00353…	-6.09106	-8.19441	-8.07991	-9.35602	-7.14636	-6.5617	-7.72547	-7.5869	-9.62918	-6.32019	-6.82526	-7.7028	-4.70441	-4.90478	-5.45132	-5.38287	-4.78674	-5.12135	-7.4978	-7.60609	-7.44355	-7.32295	-8.09081
Q6FHU2;Q53G35;P18669;Q0D2Q6;Q6P6D7;Q6FHK8;B4DKL5	Q6FHU2	Phosphoglycerate mutase;Phosphoglycerate mutase 1	PGAM1	8.45503	+	0	0,000000000000388	172818	43266000000	296	28804	14	14	14	70.5	70.5	70.5	1126;4469;4470;5809;5898;6103;6104;11249;11250;12785;14293;14294;15045;16401;17215	758	153	1040;1041	77;230		Phosphoglycerate mutase 1	PGAM1	bisphosphoglycerate mutase activity GO:0004082; bisphosphoglycerate 2-phosphatase activity GO:0004083; phosphoglycerate mutase activity GO:0004619; protein binding GO:0005515; cytoplasm GO:0005737; cytosol GO:0005829; gluconeogenesis GO:0006094; glycolytic process GO:0006096; regulation of glycolytic process GO:0006110; membrane GO:0016020; dephosphorylation GO:0016311; protein kinase binding GO:…	-2.50243	-2.36202	-1.93103	-2.3768	-1.82477	-1.72207	-0.61331	-0.9293	-0.67859	-0.14497	-0.09504	-0.32032	-4.97202	-4.75735	-4.39529	-4.10931	-4.66616	-4.32731	-4.5153	-4.76501	-4.29915	-4.16664	-3.69595
Q68E10;E9PB90;A8K2U2;P52789;Q53QX9	Q68E10	Hexokinase;Hexokinase-2	HK2	8.45147	+	0	0,00000105	27717	860510000	23	98915	10	7	7	11.4	9.2	9.2	2476;2900;4620;4621;8664;9668;10002;10478;10557;10558;11119;13001	285;286	340;410	399;400;401;402	35;427;716;720		Hexokinase-2	HK2	cellular glucose homeostasis GO:0001678, hexokinase activity GO:0004396, ATP binding GO:0005524, glucose binding GO:0005536, cell GO:0005623, glycolytic process GO:0006096, carbohydrate phosphorylation GO:0046835, response to ischemia GO:0002931, glucokinase activity GO:0004340, protein binding GO:0005515, mitochondrial outer membrane GO:0005741, cytosol GO:0005829, lactation GO:0007595, apoptoti…	-7.27591	-5.89121	-7.07715	-7.27192	-7.12408	-6.78865	-6.12243	-6.2428	-5.98054	-5.301	-6.2656	-6.60527	-6.47164	-6.07529	-6.46124	-5.87013	-6.44199	-5.77597	-7.71821	-8.39216	-8.22436	-9.38494	-8.06479
Q08AE8	Q08AE8	Protein spire homolog 1	SPIRE1	8.43564	+	0	0,00000326	23638	532730000	13	85543	1	1	1	0.3	0.3	0.3	14516						Protein spire homolog 1	SPIRE1	actin binding GO:0003779, vesicle-mediated transport GO:0016192, actin nucleation GO:0045010, cytoskeleton GO:0005856, plasma membrane GO:0005886, cell cortex GO:0005938, protein transport GO:0015031, actin cytoskeleton organization GO:0030036, cytoplasmic vesicle membrane GO:0030659, cleavage furrow formation GO:0036089, polar body extrusion after meiotic divisions GO:0040038, intracellular tran…	-3.68115	-3.63838	-2.67643	-3.74399	-3.37685	-3.15499	-3.59714	-3.57391	-3.23807	-3.47909	-3.03268	-3.30449	-2.3569	-2.39899	-1.79711	-2.37332	-2.08813	-1.97564	-2.97539	-2.65301	-2.75204	-2.3214	-2.27955
Q86WV6	Q86WV6	Stimulator of interferon genes protein	TMEM173	8.42133	+	0	0,0000172	18522	4883300000	32	42192	4	4	4	18.2	18.2	18.2	5933;8773;14893;17090	1063	309				Stimulator of interferon genes protein	TMEM173	activation of innate immune response GO:0002218; positive regulation of type I interferon production GO:0032481; positive regulation of defense response to virus by host GO:0002230; protein binding GO:0005515; mitochondrial outer membrane GO:0005741; peroxisome GO:0005777; endoplasmic reticulum membrane GO:0005789; Golgi apparatus GO:0005794; plasma membrane GO:0005886; apoptotic process GO:00069…	-4.96941	-4.31394	-4.64817	-3.90965	-4.2373	-4.14989	-4.35121	-4.1738	-3.6088	-4.20482	-3.82118	-3.90151	-2.69698	2.23924	-0.84319	-1.00008	-2.25475	-2.46747	-1.5912	2.20974	-1.02199	0.67896	0.76738
Q504R6;P51153;A0A087WWB9;D3DV69;A0A024RB27	Q504R6	Ras-related protein Rab-13	RAB13	8.40451	+	0	0,0000322	16835	1057500000	48	27199	3	2	2	15.2	10.7	10.7	9113;13374;14038						Ras-related protein Rab-13	RAB13	GTP binding GO:0005525, intracellular GO:0005622, small GTPase mediated signal transduction GO:0007264, GTPase activity GO:0003924, protein binding GO:0005515, cytoplasm GO:0005737, trans-Golgi network GO:0005802, plasma membrane GO:0005886, bicellular tight junction GO:0005923, vesicle docking involved in exocytosis GO:0006904, protein secretion GO:0009306, protein kinase A signaling GO:0010737,…	-7.16991	-7.13866	-6.56994	-6.36141	-6.73521	-6.80028	-6.05791	-5.47083	-5.69299	-5.52795	-5.63657	-5.93608	-5.76933	-5.81822	-6.54523	-5.29573	-6.10429	-5.78738	-6.78161	-6.64886	-6.47957	-6.56468	-6.27552
B4DUR8;B3KX11;Q59H77;P49368;Q2TU64	B4DUR8	T-complex protein 1 subunit gamma	CCT3	8.40309	+	0	0,000468	10692	43073000000	493	55674	23	23	23	48.2	48.2	48.2	272;970;1259;1260;1766;3097;3359;3479;4688;4818;5074;5620;7342;7343;7367;7607;7608;10549;11280;11587;13726;13727;14438;14935;15863	393;394;395;396	168;327;353;410	541;542;543	174;260;384		T-complex protein 1 subunit gamma	CCT3	ATP binding GO:0005524, cytoplasm GO:0005737, plasma membrane GO:0005886, protein folding GO:0006457, unfolded protein binding GO:0051082, zona pellucida receptor complex GO:0002199, protein binding GO:0005515, cytosol GO:0005829, chaperonin-containing T-complex GO:0005832, cytoskeleton GO:0005856, microtubule GO:0005874, binding of sperm to zona pellucida GO:0007339, positive regulation of telom…	-4.8397	-4.58466	-4.79471	-4.61288	-4.60597	-4.52776	-4.92174	-5.11902	-5.23908	-4.90585	-4.84559	-4.92935	-5.15181	-5.32358	-4.98483	-4.92329	-5.19675	-5.01292	-4.84247	-4.86156	-5.00076	-4.91439	-4.68668
A0A024R534;O94776	A0A024R534	Metastasis-associated protein MTA2	MTA2	8.39058	+	0	0,00000115	27372	4504900000	51	75022	10	9	10	19.8	18.3	19.8	2487;2665;3180;4994;5186;9406;11919;11971;14939;16013			130;131	235;557		Metastasis-associated protein MTA2	MTA2	histone deacetylase complex GO:0000118; negative regulation of transcription from RNA polymerase II promoter GO:0000122; nuclear chromatin GO:0000790; transcription factor activity, transcription factor binding GO:0000989; RNA polymerase II transcription factor binding GO:0001085; RNA polymerase II repressing transcription factor binding GO:0001103; DNA binding transcription factor activity GO:00…	-6.15179	-6.78506	-8.21678	-5.84838	-7.64284	-6.63563	-8.76397	-5.49628	-7.14987	-6.66501	-6.67581	-6.76682	-4.46188	-3.7832	-4.01507	-4.52883	-4.0757	-3.75945	-4.63604	-4.64857	-4.13967	-4.29049	-4.28204
Q9H0C8;E9PC05	Q9H0C8	Integrin-linked kinase-associated serine/threonine phosphatase 2C	ILKAP	8.3872	+	0	0,00000193	25461	340910000	20	42906	3	3	3	8.9	8.9	8.9	3968;16389;16831						Integrin-linked kinase-associated serine/threonine phosphatase 2C	ILKAP	protein serine/threonine phosphatase activity GO:0004722, protein dephosphorylation GO:0006470, cation binding GO:0043169, protein binding GO:0005515, cytoplasm GO:0005737, metal ion binding GO:0046872, integrin-mediated signaling pathway GO:0007229, kinase activity GO:0016301, phosphorylation GO:0016310	-5.16164	-5.9813	-6.58544	-4.98083	-5.32992	-6.04888	-7.5783	-8.05268	-7.79628	-6.94845	-7.53373	-7.04005	-5.39948	-5.53606	-5.31682	-5.75033	-6.05014	-5.62723	-4.92315	-4.84736	-5.75746	-5.12108	-5.03312
B4DPZ3;Q13409;E7EQL5;Q59GU5;E7EUM4;E7ET01;E7EQU2;E7ESD3	B4DPZ3	Cytoplasmic dynein 1 intermediate chain 2	DYNC1I2	8.38552	+	0	0,000749	9791	14956000000	172	70456	8	8	8	13.3	13.3	13.3	274;2559;3069;12945;14257;14258;14869;14870						Cytoplasmic dynein 1 intermediate chain 2	DYNC1I2	cytoplasmic dynein complex GO:0005868, microtubule-based movement GO:0007018, G2/M transition of mitotic cell cycle GO:0000086, microtubule motor activity GO:0003777, protein binding GO:0005515, cytoplasm GO:0005737, centrosome GO:0005813, cytosol GO:0005829, microtubule GO:0005874, ER to Golgi vesicle-mediated transport GO:0006888, viral process GO:0016032, antigen processing and presentation of…	-3.8038	-3.68982	-3.49419	-3.53244	-3.65743	-3.28684	-3.66632	-3.56698	-3.51427	-3.14024	-3.03084	-3.22057	-3.93618	-4.10278	-3.99391	-3.67787	-3.72228	-3.50756	-4.1953	-4.37369	-4.08354	-4.02533	-3.88452
O75367	O75367	Core histone macro-H2A.1	H2AFY	8.38368	+	0	0,815	0,338	6257800000	180	39617	12	10	12	56.2	49.2	56.2	187;727;5657;5863;6505;7612;8355;9356;10927;11052;13344;13551	621	297	897	49		Histone H2A, Core histone macro-H2A.1	H2AFY	nucleosome GO:0000786; DNA binding GO:0003677; nucleus GO:0005634; protein heterodimerization activity GO:0046982; negative regulation of transcription from RNA polymerase II promoter GO:0000122; rDNA binding GO:0000182; nuclear chromosome GO:0000228; nuclear chromosome, telomeric region GO:0000784; nuclear chromatin GO:0000790; condensed chromosome GO:0000793; RNA polymerase II regulatory region…	-6.22663	-7.05343	-6.00187	-8.01349	-6.09685	-6.61695	-6.29085	-6.29995	-6.47125	-6.53918	-6.5478	-6.77201	-6.71073	-7.19718	-6.26419	-6.56756	-6.80668	-6.77071	-6.7238	-6.70362	-6.72879	-6.47036	-6.84237
Q5JP53;Q5SU16;P07437;B7ZAF0;Q6LC01;B4DY90;Q5ST81;Q9BUU9;B4E052;B7ZAK1;B4DQN9;Q96B85;B4DXZ5;B4DMU8;Q1KSF8	Q5JP53	Tubulin beta chain	TUBB	8.37293	+	0	0	619925	351000000000	1870	47766	27	5	27	52.1	17.6	52.1	847;848;1190;3174;3859;3860;3861;4396;4397;4594;5006;5007;5451;6894;6895;7076;7078;7079;7130;7131;7215;7216;7723;8226;8227;10172;10735;10736;10737;10738;10739;11332;11333;11334;11484;14433;14434;17558	675;676	285;336	944;945;946;947;971;972;973;974;975	55;146;239;281;282;303;305;312;370		Tubulin beta chain	TUBB	G2/M transition of mitotic cell cycle GO:0000086, GTPase activity GO:0003924, structural molecule activity GO:0005198, structural constituent of cytoskeleton GO:0005200, protein binding GO:0005515, GTP binding GO:0005525, extracellular region GO:0005576, nucleus GO:0005634, nuclear envelope lumen GO:0005641, cytoskeleton GO:0005856, microtubule GO:0005874, movement of cell or subcellular componen…	-1.04465	-1.072	-1.05465	-1.05316	-1.22197	-1.4139	-0.49964	-0.50707	-0.48982	-0.58695	-0.39129	-0.55397	-2.39571	-2.56753	-2.52826	-2.45214	-2.54117	-2.47707	-2.1573	-2.25291	-2.18037	-2.1787	-2.23378
Q9NZM1;H0YD14	Q9NZM1	Myoferlin	MYOF	8.35139	+	0	0,872	0,248	2996400000	74	23471	16	16	16	9.4	9.4	9.4	1307;2662;2755;4265;5396;6758;7419;7976;9372;13493;13566;13976;15210;16034;16147;16236						Myoferlin	MYOF	integral component of membrane GO:0016021, plasma membrane repair GO:0001778, protein binding GO:0005515, phospholipid binding GO:0005543, nuclear envelope GO:0005635, plasma membrane GO:0005886, caveola GO:0005901, muscle contraction GO:0006936, blood circulation GO:0008015, cytoplasmic vesicle membrane GO:0030659, regulation of vascular endothelial growth factor receptor signaling pathway GO:00…	-9.18354	-8.3789	-9.44653	-8.0051	-7.57197	-8.67417	-8.41725	-8.01217	-8.59939	-8.65802	-7.3222	-7.62187	-8.13351	-9.99835	-9.81319	-7.56183	-7.0554	-6.48742	-9.25603	-7.79186	-9.36527	-7.42852	-8.3182
Q6DHZ8;B2RBM8;Q9H2P0	Q6DHZ8	Activity-dependent neuroprotector homeobox protein	ADNP	8.34401	+	0	0,000549	10377	3586300000	22	12345	8	8	8	10.4	10.4	10.4	5366;6501;7183;8668;13632;14297;15523;16382						Activity-dependent neuroprotector homeobox protein	ADNP	DNA binding GO:0003677; chromatin binding GO:0003682; copper ion binding GO:0005507; protein binding GO:0005515; extracellular space GO:0005615; nucleus GO:0005634; cytoplasm GO:0005737; transcription, DNA-templated GO:0006351; regulation of transcription, DNA-templated GO:0006355; short-term memory GO:0007614; response to carbohydrate GO:0009743; response to inorganic substance GO:0010035; negat…	-10.0716	-9.83106	-8.93852	-7.05036	-9.40703	-4.55404	-7.00294	-7.4189	-5.40831	-8.04992	-6.19224	-5.80884	-5.0898	-3.74687	-4.47321	-4.46497	-4.92347	-3.88071	-6.36619	-5.24924	-5.88776	-6.05253	-4.53094
Q9Y3I0;B4DNA0	Q9Y3I0	tRNA-splicing ligase RtcB homolog	RTCB	8.32948	+	0	0,0000000216	46387	17430000000	316	5521	18	18	18	47.1	47.1	47.1	3296;4941;5187;5188;5237;6190;8064;9277;9278;9988;9989;10560;10561;11194;11195;11928;12643;14039;14316;15095;15975	1130;1131	193;485	1481;1482;1483;1484	46;199;277;324		tRNA-splicing ligase RtcB homolog	RTCB	in utero embryonic development GO:0001701; placenta development GO:0001890; RNA ligase (ATP) activity GO:0003972; protein binding GO:0005515; ATP binding GO:0005524; nucleus GO:0005634; nuclear envelope GO:0005635; nucleoplasm GO:0005654; cytoplasm GO:0005737; endoplasmic reticulum membrane GO:0005789; tRNA splicing, via endonucleolytic cleavage and ligation GO:0006388; vinculin binding GO:001716…	-4.69163	-4.73546	-4.70359	-4.97508	-5.05059	-4.71604	-5.01881	-5.10514	-4.94845	-4.99724	-4.97488	-4.9585	-4.52049	-4.59916	-4.18693	-4.48996	-4.68002	-4.80352	-4.12614	-4.20058	-4.14329	-4.01418	-4.07843
A0A0B4J1W3;B2RBE5;Q9BXJ9;Q58F05;B4E2T6	A0A0B4J1W3	N-alpha-acetyltransferase 15, NatA auxiliary subunit	NAA15	8.32694	+	0	0,000000000105	89223	4391600000	61	1012	10	10	10	13.1	13.1	13.1	806;1287;3135;3981;5242;8366;11020;11369;15618;17158	239	465				N-alpha-acetyltransferase 15, NatA auxiliary subunit	NAA15	angiogenesis GO:0001525; protein binding GO:0005515; nucleus GO:0005634; transcription factor complex GO:0005667; cytoplasm GO:0005737; transcription, DNA-templated GO:0006351; N-terminal protein amino acid acetylation GO:0006474; membrane GO:0016020; N-terminal peptidyl-methionine acetylation GO:0017196; cell differentiation GO:0030154; NatA complex GO:0031415; ribosome binding GO:0043022; negat…	-5.28908	-5.68409	-5.20312	-5.49507	-5.03125	-4.89285	-4.05639	-4.05408	-3.95355	-4.12872	-3.7584	-4.05153	-5.7322	-5.36599	-5.37009	-5.24308	-5.46042	-5.25575	-5.8677	-5.87842	-5.75079	-5.77519	-5.49256
E5RI99;A0A024R9D3;P62888	E5RI99	60S ribosomal protein L30	RPL30	8.3183	+	0	0,00000000583	54734	1868700000	34	12656	3	3	3	24.6	24.6	24.6	7923;13040;15707	135	92				60S ribosomal protein L30	RPL30	structural constituent of ribosome GO:0003735; ribosome GO:0005840; translation GO:0006412; cytoplasm GO:0005737; nuclear-transcribed mRNA catabolic process, nonsense-mediated decay GO:0000184; RNA binding GO:0003723; protein binding GO:0005515; nucleus GO:0005634; cytosol GO:0005829; focal adhesion GO:0005925; rRNA processing GO:0006364; translational initiation GO:0006413; SRP-dependent cotrans…	-9.85114	-9.78634	-9.41395	-10.0196	-9.49488	-9.59689	-10.2107	-10.3666	-10.3427	-9.559	-9.70086	-10.0285	-8.00577	-8.62137	-8.07862	-8.15849	-8.21989	-8.2459	-8.21017	-8.35249	-8.84701	-7.92951	-7.68129
H0YE68;Q9BZ95	H0YE68	Histone-lysine N-methyltransferase NSD3	WHSC1L1	8.30485	+	0	0,0417	3692	254390000	6	86066	2	2	2	31.2	31.2	31.2	10982;10983						Histone-lysine N-methyltransferase NSD3	WHSC1L1	protein binding GO:0005515; nucleus GO:0005634; nucleoplasm GO:0005654; chromosome GO:0005694; transcription, DNA-templated GO:0006351; regulation of transcription, DNA-templated GO:0006355; zinc ion binding GO:0008270; histone methylation GO:0016571; histone-lysine N-methyltransferase activity GO:0018024; histone lysine methylation GO:0034968	-6.09365	-8.02183	-6.47914	-6.87051	-6.87158	-5.52924	-6.21722	-9.14737	-6.91748	-7.20435	-4.23141	-6.81824	-5.65621	-5.6328	-5.23394	-4.98355	-4.7884	-5.01974	-5.96979	-6.24705	-5.83565	-5.67888	-5.70659
Q53HS0;A8K3A8;P47897;Q96AW5;B4DNN3;Q9BUZ3;B4DDN1;Q9H3A5	Q53HS0	Glutamine--tRNA ligase	QARS	8.29868	+	0	0,0000000171	47801	13522000000	225	8771	18	18	18	26.6	26.6	26.6	129;1226;2872;2960;2961;4461;6016;6521;7679;8231;8731;8732;9987;13324;14467;15152;16184;17431			403;404;405	146;150;250		Glutamine--tRNA ligase	QARS	aminoacyl-tRNA ligase activity GO:0004812, ATP binding GO:0005524, cytoplasm GO:0005737, tRNA aminoacylation for protein translation GO:0006418, glutamine-tRNA ligase activity GO:0004819, glutaminyl-tRNA aminoacylation GO:0006425, integral component of membrane GO:0016021, RNA binding GO:0003723, protein binding GO:0005515, mitochondrion GO:0005739, mitochondrial matrix GO:0005759, cytosol GO:000…	-5.23529	-5.1027	-5.27645	-5.43017	-5.07856	-4.9886	-5.13376	-5.02655	-4.91019	-4.71556	-4.65312	-5.19071	-4.21294	-4.22296	-3.743	-4.06159	-3.89748	-3.68652	-4.15402	-4.38483	-4.4657	-4.17325	-4.0286
P62306	P62306	Small nuclear ribonucleoprotein F	SNRPF	8.29528	+	0	0,0459	3570	2501000000	85	97251	1	1	1	15.1	15.1	15.1	5593;5594			1227	84		Small nuclear ribonucleoprotein F	SNRPF	spliceosomal snRNP assembly GO:0000387; mRNA splicing, via spliceosome GO:0000398; RNA binding GO:0003723; protein binding GO:0005515; nucleoplasm GO:0005654; spliceosomal complex GO:0005681; U7 snRNP GO:0005683; U1 snRNP GO:0005685; U4 snRNP GO:0005687; U12-type spliceosomal complex GO:0005689; small nucleolar ribonucleoprotein complex GO:0005732; cytosol GO:0005829; termination of RNA polymeras…	-5.88458	-6.5839	-5.56136	-6.27093	-5.83601	-5.28456	-6.2532	-6.9428	-7.00784	-5.94205	-5.83596	-6.65978	-6.2534	-5.78253	-5.29518	-5.52026	-5.69919	-5.3245	-6.31316	-6.40539	-6.47897	-5.93989	-5.74738
H7C0M1;C9IYT0;U5UA77;O60832;H7BZF2;U5U7S7;H7C2Q9	H7C0M1	H/ACA ribonucleoprotein complex subunit 4	DKC1	8.28599	+	0	0,0000120	19538	5165500000	26	25722	2	2	2	8.7	8.7	8.7	3341;8753						H/ACA ribonucleoprotein complex subunit 4	DKC1	pseudouridine synthesis GO:0001522, RNA binding GO:0003723, nucleus GO:0005634, nucleolus GO:0005730, RNA processing GO:0006396, pseudouridine synthase activity GO:0009982, integral component of membrane GO:0016021, box H/ACA snoRNA 3'-end processing GO:0000495, telomerase activity GO:0003720, protein binding GO:0005515, nucleoplasm GO:0005654, telomerase holoenzyme complex GO:0005697, cytoplasm …	-8.22869	-6.36423	-6.0429	-5.23779	-5.78166	-5.87211	-7.53732	-7.29585	-7.0922	-7.42055	-7.3987	-7.00615	-4.5123	-5.19193	-4.76832	-4.90751	-4.53026	-4.40287	-6.27627	-5.18528	-5.125	-5.59082	-4.60673
Q3KQT6;P15880;H0YEN5;Q8J014;E9PQD7;Q8N5L9;Q6IPX5;Q9BSW5;E9PMM9	Q3KQT6	40S ribosomal protein S2	RPS2	8.28415	+	0	0,0253	4316	29462000000	196	31384	9	9	9	37.2	37.2	37.2	389;390;586;2031;4727;5544;7779;7780;7781;13520;13878;15538	750;751;752	188;222;229	1027;1028;1029	61;215;216		40S ribosomal protein S2	RPS2	RNA binding GO:0003723; structural constituent of ribosome GO:0003735; translation GO:0006412; small ribosomal subunit GO:0015935; cytoplasm GO:0005737; ribosome GO:0005840; nuclear-transcribed mRNA catabolic process, nonsense-mediated decay GO:0000184; mRNA binding GO:0003729; protein binding GO:0005515; nucleus GO:0005634; nucleoplasm GO:0005654; cytosol GO:0005829; focal adhesion GO:0005925; r…	-5.12407	-4.88958	-4.82265	-4.96188	-4.6978	-4.49747	-4.63418	-4.64306	-4.61633	-4.05748	-3.9089	-4.26475	-4.80372	-5.09244	-4.80509	-4.71595	-4.69147	-4.50488	-5.05724	-4.85759	-4.94311	-4.62867	-4.45043
Q6FI97;O96019;Q53FS0;H7C5S0	Q6FI97	Actin-like protein 6A	ACTL6A	8.28414	+	0	0,391	1156	2118300000	63	4738	7	7	7	21.4	21.4	21.4	2264;3075;3649;8768;11872;12994;12995;14442			921	122		Actin-like protein 6A	ACTL6A	ATP-dependent chromatin remodeling GO:0043044; npBAF complex GO:0071564; nuclear chromatin GO:0000790; neural retina development GO:0003407; chromatin binding GO:0003682; transcription coactivator activity GO:0003713; protein binding GO:0005515; nucleus GO:0005634; nucleoplasm GO:0005654; plasma membrane GO:0005886; DNA repair GO:0006281; DNA recombination GO:0006310; chromatin remodeling GO:0006…	-5.94441	-6.63085	-5.95691	-6.25276	-5.92263	-6.61189	-5.65088	-5.81455	-7.00808	-6.11878	-6.04401	-5.91416	-6.34352	-6.46636	-6.38399	-6.30518	-6.45203	-6.3496	-6.16719	-6.14241	-6.30941	-5.9171	-6.01072
P57740;G3V1T4	P57740	Nuclear pore complex protein Nup107	NUP107	8.26682	+	0	0,0000110	19803	1655800000	24	10637	3	3	3	4.4	4.4	4.4	13217;15948;16421						Nuclear pore complex protein Nup107	NUP107	nuclear pore GO:0005643; transport GO:0006810; condensed chromosome kinetochore GO:0000777; posttranscriptional tethering of RNA polymerase II gene DNA at nuclear periphery GO:0000973; nucleocytoplasmic transporter activity GO:0005487; protein binding GO:0005515; nuclear envelope GO:0005635; nucleoplasm GO:0005654; centrosome GO:0005813; cytosol GO:0005829; regulation of transcription, DNA-templa…	-6.06916	-6.18701	-7.05277	-6.59772	-6.46413	-6.5581	-6.31021	-6.13129	-6.14241	-6.6006	-6.40929	-6.63307	-5.46861	-5.62528	-5.65136	-5.00918	-5.64457	-5.1632	-5.7043	-5.7783	-6.09276	-5.88518	-5.60635
Q9Y2W1	Q9Y2W1	Thyroid hormone receptor-associated protein 3	THRAP3	8.26669	+	0	0,000000113	37452	1540100000	24	10866	4	4	4	5.1	5.1	5.1	1518;5473;11436;17473						Thyroid hormone receptor-associated protein 3	THRAP3	regulation of alternative mRNA splicing, via spliceosome GO:0000381; nuclear-transcribed mRNA catabolic process GO:0000956; core promoter sequence-specific DNA binding GO:0001046; RNA polymerase II transcription cofactor activity GO:0001104; transcription cofactor activity GO:0003712; transcription coactivator activity GO:0003713; receptor activity GO:0004872; protein binding GO:0005515; ATP bind…	-7.60648	-7.38479	-7.38662	-7.40417	-7.81119	-6.96598	-8.54649	-8.7123	-8.02146	-7.87269	-7.98829	-7.93815	-6.52831	-6.29237	-6.05307	-7.20138	-6.13255	-5.76767	-6.27394	-6.63807	-6.45525	-6.25695	-6.68101
P04350;B4DE77;B4DJ43;B4DFH6	P04350	Tubulin beta-4A chain	TUBB4A	8.26625	+	0	0,000649	10070	1512400000	14	49585	19	2	2	44.8	6.3	6.3	1185;1853;1854;3862;4396;4397;4595;5004;5005;6894;6895;6955;7074;7130;7131;7723;8226;8227;11332;11333;11334;11484;14433;14434;17558	675;676	303;354	942;943;944;945;946;947	73;164;257;299;300;388		Tubulin beta-4A chain	TUBB4A	GTPase activity GO:0003924, structural constituent of cytoskeleton GO:0005200, GTP binding GO:0005525, microtubule GO:0005874, microtubule-based process GO:0007017, G2/M transition of mitotic cell cycle GO:0000086, protein binding GO:0005515, nucleus GO:0005634, cytosol GO:0005829, cilium GO:0005929, internode region of axon GO:0033269, neuronal cell body GO:0043025, myelin sheath GO:0043209, ext…	-10.2234	-9.14733	-8.76954	-9.41659	-6.83344	-2.86546	-5.34449	-6.07085	-5.69719	-4.51449	-5.98613	-5.11435	-4.35033	-4.27581	-4.43795	-4.28354	-4.36494	-4.2452	-3.73945	-3.98372	-3.97074	-3.45867	-4.09056
G3V4W0;B4DY08;B2R5W2;B2R603;A8K9A4;P07910;G3V576;G3V4C1;G3V2Q1;B3KX96;G3V555;G3V575;G3V5X6;G3V3K6;G3V251;B4DMJ1;B4DSU6;D3DPI2	G3V4W0	Heterogeneous nuclear ribonucleoproteins C1/C2	HNRNPC	8.25873	+	0	0,00304	7380	58115000000	394	28916	11	11	11	42.7	42.7	42.7	1599;4830;7917;8917;10444;10445;11732;11977;12980;15787;15961;16646			459	74		Heterogeneous nuclear ribonucleoproteins C1/C2	HNRNPC	nucleotide binding GO:0000166; nucleic acid binding GO:0003676; viral nucleocapsid GO:0019013; intracellular ribonucleoprotein complex GO:0030529; nucleoplasm GO:0005654; mRNA splicing, via spliceosome GO:0000398; nuclear chromatin GO:0000790; RNA polymerase II proximal promoter sequence-specific DNA binding GO:0000978; RNA polymerase II distal enhancer sequence-specific DNA binding GO:0000980; o…	-4.26302	-4.60459	-4.91246	-4.57131	-4.51396	-4.6219	-4.52034	-4.92658	-4.60327	-4.65824	-4.34135	-4.48228	-3.86574	-4.36629	-4.8446	-3.90882	-4.19245	-4.23022	-4.13064	-4.08268	-3.77044	-4.12	-3.89089
B7Z5E0;B1APY9;B1APY8;A0A0R4J2E6;P26378	B7Z5E0	ELAV-like protein;ELAV-like protein 4	ELAVL4	8.25821	+	0	0,0000473	15857	1998600000	38	36847	5	1	4	20.2	7.5	17.5	855;2221;3463;6283;6849						ELAV-like protein, ELAV-like protein 4	ELAVL4	nucleotide binding GO:0000166, RNA binding GO:0003723, mRNA 3'-UTR binding GO:0003730, RNA processing GO:0006396, mRNA processing GO:0006397, AU-rich element binding GO:0017091	-4.22885	-0.77041	-5.24383	-1.94	-3.60409	-1.50079	-1.93256	-2.30124	-5.38419	-3.16533	-5.03601	-5.02487	-6.81204	-7.12263	-6.79842	-6.61639	-6.14146	-6.51648	-6.20842	-6.75239	-6.73494	-6.52267	-6.4692
A0A0B4J2D5;A0A096LPI6;P30042;A0A0B4J2H4;H7C1F6;A0A096LNH5;H7C2G3;A0A096LP73;F2Z2Q0;A0A096LP12;A0A096LNJ1	A0A0B4J2D5	ES1 protein homolog, mitochondrial	C21orf33	8.25542	+	0	0,000350	11288	2889800000	48	28142	8	8	8	38.8	38.8	38.8	3924;4917;4918;5122;5599;5600;7229;11300						ES1 protein homolog, mitochondrial	C21orf33	mitochondrion GO:0005739	-5.32142	-5.62212	-4.62531	-5.50492	-4.96666	-4.18687	-4.89634	-4.80568	-4.91912	-4.45613	-4.313	-4.5519	-5.87782	-5.4912	-5.88645	-5.54613	-5.78288	-5.73245	-5.20887	-4.87674	-5.01576	-4.62256	-4.65434
P23526;Q1RMG2	P23526	Adenosylhomocysteinase	AHCY	8.24697	+	0	0	386755	20693000000	323	47716	15	15	15	30.6	30.6	30.6	653;978;3754;5075;6585;7474;7475;7727;7728;10583;12941;15557;15558;15693;16625;17154			1077;1078;1079;1080	29;33;167;168		Adenosylhomocysteinase	AHCY	sulfur amino acid metabolic process GO:0000096, response to hypoxia GO:0001666, chronic inflammatory response to antigenic stimulus GO:0002439, adenosylhomocysteinase activity GO:0004013, protein binding GO:0005515, nucleus GO:0005634, cytoplasm GO:0005737, cytosol GO:0005829, one-carbon metabolic process GO:0006730, response to nutrient GO:0007584, S-adenosylhomocysteine catabolic process GO:001…	-3.56827	-3.43591	-3.26912	-3.10123	-3.00598	-3.43077	-1.71061	-1.53702	-1.55317	-1.21047	-1.21426	-1.03938	-5.27185	-5.40119	-5.15566	-5.14164	-4.95336	-5.02225	-5.17128	-5.06491	-5.04588	-4.99506	-4.60936
A0A024R0V9;Q7Z4S6;H0YIM7	A0A024R0V9	Kinesin-like protein;Kinesin-like protein KIF21A	KIF21A	8.22333	+	0	0,00000998	20080	6198000000	92	1472	12	11	12	11.1	10.3	11.1	1257;4206;6511;6635;6967;7268;7798;9049;9528;10781;10989;15327						Kinesin-like protein KIF21A	KIF21A	microtubule motor activity GO:0003777, microtubule-based movement GO:0007018, ATP binding GO:0005524, microtubule GO:0005874, microtubule binding GO:0008017, protein binding GO:0005515, cytoplasm GO:0005737, kinesin complex GO:0005871, ATPase activity GO:0016887	-1.83842	-1.408	-0.91	-5.20165	-1.69013	-1.07646	-1.02628	-0.58133	-4.3905	-1.54981	0.59373	-1.07956	-4.95671	-6.35857	-5.20076	-4.38216	-4.59824	-4.75297	-6.25041	-5.41551	-5.29435	-6.98008	-6.74738
A0A024R4M0;P46781;B5MCT8;C9JM19;B7Z732;A5D904	A0A024R4M0	40S ribosomal protein S9	RPS9	8.21115	+	0	0,000120	13633	6462800000	98	22591	7	7	7	28.4	28.4	28.4	3523;3524;6287;6506;8512;8806;12343						40S ribosomal protein S9	RPS9	structural constituent of ribosome GO:0003735; translation GO:0006412; small ribosomal subunit GO:0015935; rRNA binding GO:0019843; nuclear-transcribed mRNA catabolic process, nonsense-mediated decay GO:0000184; protein binding GO:0005515; nucleus GO:0005634; nucleoplasm GO:0005654; nucleolus GO:0005730; cytoplasm GO:0005737; cytosol GO:0005829; ribosome GO:0005840; focal adhesion GO:0005925; rRN…	-7.09413	-7.75153	-7.49551	-7.27194	-6.93704	-7.29771	-6.83878	-6.6807	-6.91354	-6.39334	-6.43835	-6.79704	-6.83111	-6.95354	-6.05365	-6.39547	-6.28258	-6.33589	-7.19716	-6.94907	-7.39579	-7.10402	-7.12584
O76021;J3QSV6;A0PJ61;Q32Q62;A0PJ87	O76021	Ribosomal L1 domain-containing protein 1	RSL1D1	8.19445	+	0	0,218	1784	939800000	68	54972	7	7	7	2	2	2	1716;2274;3362;4136;9154;9205;12805	646	197				Ribosomal L1 domain-containing protein 1	RSL1D1	RNA binding GO:0003723, nucleolus GO:0005730, maturation of LSU-rRNA GO:0000470, osteoblast differentiation GO:0001649, membrane GO:0016020, 90S preribosome GO:0030686, regulation of protein localization GO:0032880, regulation of apoptotic process GO:0042981, RNA binding GO:0003723, regulation of cellular senescence GO:2000772, translation GO:0006412, cytosolic large ribosomal subunit GO:0022625	-8.84772	-8.51806	-7.95212	-7.54627	-7.84138	-7.55658	-9.25839	-8.93077	-8.58457	-8.08481	-8.5777	-8.02271	-8.33947	-8.32288	-8.61116	-8.14222	-7.83142	-8.22803	-8.55694	-7.92647	-8.06876	-8.42813	-8.70632
A0A024R611;P31146;Q59G88;H3BRY3	A0A024R611	Coronin;Coronin-1A	CORO1A	8.17967	+	0	0,00182	8236	1205400000	48	51026	7	7	7	18.2	18.2	18.2	168;6844;7916;9445;12291;12374;12577						Coronin, Coronin-1A	CORO1A	phagolysosome assembly GO:0001845, leukocyte chemotaxis GO:0030595, actin filament binding GO:0051015, immunological synapse GO:0001772, phagocytic cup GO:0001891, actin binding GO:0003779, actin monomer binding GO:0003785, protein binding GO:0005515, cytoplasm GO:0005737, early endosome GO:0005769, cytosol GO:0005829, actin filament GO:0005884, plasma membrane GO:0005886, cell-cell junction GO:0…	-4.3312	-4.23583	-4.14235	-3.53552	-4.15777	-3.59277	-4.3307	-3.98311	-3.72948	-3.58247	-4.23701	-3.25325	-4.45909	-4.48069	-5.0773	-4.73085	-4.438	-4.78904	-4.93932	-4.54019	-4.01593	-4.41608	-5.288
Q5HYL6;Q9NYL9;H0YKU1;H0YNJ8	Q5HYL6	Tropomodulin-3	TMOD3	8.1657	+	0	0,000106	13896	1540800000	19	39554	4	4	4	19.3	19.3	19.3	3019;6809;12170;14838						Tropomodulin-3	TMOD3	tropomyosin binding GO:0005523, actin cytoskeleton organization GO:0030036, erythrocyte development GO:0048821, pointed-end actin filament capping GO:0051694, actin binding GO:0003779, striated muscle thin filament GO:0005865, muscle contraction GO:0006936, actin filament organization GO:0007015, myofibril assembly GO:0030239, positive regulation of mitotic cell cycle phase transition GO:1901992	-6.38415	-6.89991	-6.37878	-6.39879	-6.22655	-5.95075	-7.69921	-7.23137	-7.74965	-7.44125	-7.49851	-7.07096	-7.0134	-7.43562	-6.79384	-7.01669	-7.23331	-7.46595	-7.04234	-6.90023	-7.04891	-6.91605	-6.05903
P49756	P49756	RNA-binding protein 25	RBM25	8.16231	+	0	0,00000146	26484	3131400000	96	10018	8	8	8	9.6	9.6	9.6	2768;2769;3105;3106;3953;4658;8973;9100						RNA-binding protein 25	RBM25	nucleotide binding GO:0000166; nucleic acid binding GO:0003676; regulation of alternative mRNA splicing, via spliceosome GO:0000381; mRNA binding GO:0003729; protein binding GO:0005515; nucleoplasm GO:0005654; spliceosomal complex GO:0005681; cytoplasm GO:0005737; mRNA processing GO:0006397; RNA splicing GO:0008380; nuclear speck GO:0016607; regulation of apoptotic process GO:0042981; RNA binding…	-5.8378	-5.74557	-5.77774	-5.39176	-6.05466	-6.08086	-6.38875	-6.21908	-6.16578	-5.8479	-6.79337	-6.39633	-5.20848	-5.11867	-4.99084	-4.52712	-5.44265	-4.96501	-5.51045	-5.42682	-5.08487	-5.07022	-5.14997
B4DLA6;B3KMX0;A0A024R7U6;P33991	B4DLA6	DNA replication licensing factor MCM4	MCM4	8.16018	+	0	0,0000271	17295	6730200000	82	92722	15	15	15	24.2	24.2	24.2	945;2035;2687;4221;6138;8185;9734;11269;12025;13123;13553;14223;15320;16699;17633	120;121	288;291	204;205	297;311		DNA replication licensing factor MCM4, DNA helicase	MCM4	nucleoplasm GO:0005654; DNA binding GO:0003677; helicase activity GO:0004386; ATP binding GO:0005524; DNA replication GO:0006260; G1/S transition of mitotic cell cycle GO:0000082; nuclear chromosome, telomeric region GO:0000784; single-stranded DNA binding GO:0003697; protein binding GO:0005515; nucleus GO:0005634; DNA unwinding involved in DNA replication GO:0006268; DNA replication initiation G…	-7.21275	-7.10695	-6.7746	-7.09169	-7.96739	-9.66512	-7.49001	-7.50357	-6.6263	-6.71989	-6.98428	-10.7901	-4.33915	-4.5215	-4.44946	-4.76083	-4.42591	-4.64732	-4.9301	-5.31636	-5.18907	-5.62559	-5.27901
F6T1Q0;Q6L8Q7	F6T1Q0	2,5-phosphodiesterase 12	PDE12	8.15493	+	0	0,0604	3236	780520000	18	52175	2	2	2	4.7	4.7	4.7	9986;11376						2',5'-phosphodiesterase 12	PDE12	poly(A)-specific ribonuclease activity GO:0004535; mitochondrial matrix GO:0005759; mRNA processing GO:0006397; metal ion binding GO:0046872; RNA phosphodiester bond hydrolysis, exonucleolytic GO:0090503	-5.18976	-5.18131	-5.24173	-4.60804	-5.18337	-4.92647	-5.83378	-4.82307	-4.69254	-5.09446	-4.96646	-5.41779	-5.68489	-5.66312	-6.27629	-5.36726	-5.56193	-5.21041	-5.35451	-5.14241	-5.66373	-5.55185	-5.17669
Q59EG8;Q13200;B4DM22;Q9NSM5	Q59EG8	26S proteasome non-ATPase regulatory subunit 2	PSMD2	8.14986	+	0	0,00000000000154	146987	40077000000	171	10059	15	15	15	20.9	20.9	20.9	436;1360;1361;2502;2829;3440;5887;9961;11985;14710;14814;16075;16626;16627;17384			1292	766		26S proteasome non-ATPase regulatory subunit 2	PSMD2	MAPK cascade GO:0000165; protein polyubiquitination GO:0000209; proteasome complex GO:0000502; stimulatory C-type lectin receptor signaling pathway GO:0002223; antigen processing and presentation of exogenous peptide antigen via MHC class I, TAP-dependent GO:0002479; protein binding GO:0005515; nucleus GO:0005634; nucleoplasm GO:0005654; cytosol GO:0005829; proteasome regulatory particle GO:00058…	-3.3901	-3.33593	-2.68504	-3.39413	-3.19139	-3.04134	-2.45143	-2.43125	-2.30239	-2.24748	-2.30841	-2.25026	-4.33094	-4.43666	-4.17678	-4.01421	-4.13538	-4.19489	-4.34034	-4.19677	-4.31027	-4.32617	-4.08762
Q53FN8;A0A024R6G4;Q02252;G3V4Z4;Q53H94	Q53FN8	Methylmalonate-semialdehyde dehydrogenase [acylating], mitochondrial	ALDH6A1	8.14626	+	0	0,00165	8396	522450000	34	57966	4	4	4	7.7	7.7	7.7	625;8001;11876;14003						Methylmalonate-semialdehyde dehydrogenase [acylating], mitochondrial	ALDH6A1	methylmalonate-semialdehyde dehydrogenase (acylating) activity GO:0004491, nucleoplasm GO:0005654, mitochondrion GO:0005739, oxidation-reduction process GO:0055114, fatty-acyl-CoA binding GO:0000062, aldehyde dehydrogenase (NAD) activity GO:0004029, mitochondrial matrix GO:0005759, thymine catabolic process GO:0006210, valine metabolic process GO:0006573, valine catabolic process GO:0006574, bran…	-7.5788	-7.11314	-7.39331	-7.45419	-7.53972	-7.40901	-6.43854	-6.86151	-6.34365	-6.30117	-6.30347	-7.34716	-7.01764	-6.90675	-7.35131	-7.02713	-7.3348	-7.23087	-7.15061	-7.33757	-7.14064	-7.31892	-6.60388
P62318;H3BT13	P62318	Small nuclear ribonucleoprotein Sm D3	SNRPD3	8.13768	+	0	0,00000187	25583	4267400000	28	13916	2	2	2	13.5	13.5	13.5	13370;15661						Small nuclear ribonucleoprotein Sm D3	SNRPD3	RNA processing GO:0006396; commitment complex GO:0000243; spliceosomal complex assembly GO:0000245; spliceosomal snRNP assembly GO:0000387; mRNA splicing, via spliceosome GO:0000398; protein binding GO:0005515; nucleoplasm GO:0005654; spliceosomal complex GO:0005681; U5 snRNP GO:0005682; U7 snRNP GO:0005683; U1 snRNP GO:0005685; U2 snRNP GO:0005686; U4 snRNP GO:0005687; U12-type spliceosomal comp…	-7.3593	-7.37352	-7.53101	-7.73156	-7.017	-6.42806	-7.16156	-7.23308	-7.68236	-7.27077	-6.66397	-7.56788	-5.6722	-6.2971	-6.41137	-6.09433	-5.99741	-5.83879	-5.9471	-5.71191	-6.25869	-6.07026	-6.23849
Q13404;G3V2F7;I3L0A0;A0A0A0MSL3	Q13404	Ubiquitin-conjugating enzyme E2 variant 1	UBE2V1	8.12675	+	0	0,00858	5791	5018100000	31	16495	4	1	1	20.4	8.2	8.2	215;17004;17005;17195			362	51		Ubiquitin-conjugating enzyme E2 variant 1	UBE2V1	ubiquitin ligase complex GO:0000151; protein polyubiquitination GO:0000209; stimulatory C-type lectin receptor signaling pathway GO:0002223; protein binding GO:0005515; nucleus GO:0005634; cytoplasm GO:0005737; cytosol GO:0005829; regulation of DNA repair GO:0006282; postreplication repair GO:0006301; regulation of transcription, DNA-templated GO:0006355; cell differentiation GO:0030154; ubiquiti…	-3.60063	-3.26757	-1.97633	-3.46236	-3.01562	-2.53564	-2.36951	-2.33135	-1.94254	-2.33314	-1.53892	-3.1054	-2.35976	-2.44214	-1.92024	-1.99886	-1.86514	-2.11548	-3.02724	-2.96621	-3.11557	-2.79925	-2.48253
A0A024R8P8;P63173;J3KT73;J3QL01	A0A024R8P8	60S ribosomal protein L38	RPL38	8.12314	+	0	0,0000000000000815	207079	12211000000	129	82178	5	5	5	54.3	54.3	54.3	6302;7666;12231;17563;17564						60S ribosomal protein L38	RPL38	structural constituent of ribosome GO:0003735; ribosome GO:0005840; translation GO:0006412; nuclear-transcribed mRNA catabolic process, nonsense-mediated decay GO:0000184; skeletal system development GO:0001501; ossification GO:0001503; RNA binding GO:0003723; cytosol GO:0005829; focal adhesion GO:0005925; rRNA processing GO:0006364; translational initiation GO:0006413; regulation of translation …	-3.29344	-3.52407	-3.44635	-3.64922	-3.52951	-3.79983	-1.45983	-1.62	-1.5164	-1.67101	-1.5829	-1.74267	-3.2165	-3.23426	-3.39143	-3.2969	-3.5833	-3.22475	-3.39355	-3.8896	-3.94195	-3.59731	-3.81965
H0YEH2;Q5T1Z4;Q5T1Z8;Q14671;D5HR47;D5HR46	H0YEH2	Pumilio homolog 1	PUM1	8.11917	+	0	0,000000253	33653	1132500000	32	12011	5	5	5	6.6	6.6	6.6	2779;3322;4590;5031;6018						Pumilio homolog 1	PUM1	RNA binding GO:0003723, P-body GO:0000932, mRNA 3'-UTR binding GO:0003730, protein binding GO:0005515, cytosol GO:0005829, spermatogenesis GO:0007283, adult locomotory behavior GO:0008344, cytoplasmic stress granule GO:0010494, posttranscriptional regulation of gene expression GO:0010608, posttranscriptional gene silencing GO:0016441, regulation of mRNA stability GO:0043488, RNA binding GO:000372…	-0.13045	-0.44427	0.35443	-0.32892	0.19979	0.4429	-2.13906	-2.68733	-1.81779	-4.1911	-1.92222	-2.08252	0.09302	0.12501	0.58734	0.45876	0.51193	0.96576	-0.73742	-1.45599	-0.5522	-0.78651	-0.3842
O75475;Q05CM9	O75475	PC4 and SFRS1-interacting protein	PSIP1	8.11224	+	0	0,0000431	16094	1701800000	29	60103	5	5	5	12.6	12.6	12.6	2311;2443;3831;6258;7610						PC4 and SFRS1-interacting protein	PSIP1	mRNA 5'-splice site recognition GO:0000395; RNA polymerase II transcription coactivator activity GO:0001105; chromatin binding GO:0003682; protein binding GO:0005515; nucleus GO:0005634; nucleoplasm GO:0005654; nuclear heterochromatin GO:0005720; cytosol GO:0005829; transcription, DNA-templated GO:0006351; regulation of transcription, DNA-templated GO:0006355; response to oxidative stress GO:0006…	-8.23912	-8.40936	-7.74202	-7.60445	-8.56181	-8.71434	-8.87832	-9.69367	-9.06546	-9.19838	-8.59872	-9.12205	-6.76658	-7.26475	-7.23616	-8.15342	-8.13962	-7.20795	-6.4354	-6.44752	-6.65219	-6.66188	-6.03038
B4DYH4;Q14676	B4DYH4	Mediator of DNA damage checkpoint protein 1	MDC1	8.11176	+	0	0,0220	4495	929850000	18	17874	4	4	4	2.8	2.8	2.8	2739;5373;6004;13955						Mediator of DNA damage checkpoint protein 1	MDC1	protein binding GO:0005515, nucleus GO:0005634, nucleoplasm GO:0005654, chromosome GO:0005694, focal adhesion GO:0005925, double-strand break repair via nonhomologous end joining GO:0006303, protein C-terminus binding GO:0008022, protein sumoylation GO:0016925, intra-S DNA damage checkpoint GO:0031573, FHA domain binding GO:0070975	-9.76276	-6.47584	-8.00692	-7.60822	-6.99024	-5.13706	-7.1073	-6.54896	-6.68771	-7.41487	-6.71427	-6.73036	-5.93605	-5.65174	-4.98235	-5.47427	-5.49312	-5.08625	-5.77157	-7.62793	-7.26117	-7.19506	-6.17968
Q59GY3;V9HVZ0;A8K588;Q13247	Q59GY3	Serine/arginine-rich splicing factor 6	SRSF6	8.1022	+	0	0,0000000854	38826	5205900000	43	31865	4	3	4	13.6	10.4	13.6	980;8880;9057;15085						Serine/arginine-rich splicing factor 6	SRSF6	nucleotide binding GO:0000166; alternative mRNA splicing, via spliceosome GO:0000380; regulation of alternative mRNA splicing, via spliceosome GO:0000381; mRNA splicing, via spliceosome GO:0000398; RNA binding GO:0003723; protein binding GO:0005515; nucleoplasm GO:0005654; termination of RNA polymerase II transcription GO:0006369; mRNA splice site selection GO:0006376; RNA export from nucleus GO:…	-5.10404	-5.2076	-5.36865	-5.14406	-4.53386	-4.29809	-6.10478	-5.50949	-5.81563	-5.48573	-4.36116	-5.32275	-3.44254	-3.63666	-3.7355	-3.45255	-3.05833	-3.01034	-3.64837	-3.16802	-3.76019	-3.34267	-3.08078
A0A024R9B7;P09669	A0A024R9B7	Cytochrome c oxidase subunit 6C	COX6C	8.09446	+	0	0,0000000000536	96803	1104600000	44	87813	5	5	5	38.7	38.7	38.7	649;1920;7490;11629;11630						Cytochrome c oxidase subunit 6C	COX6C	cytochrome-c oxidase activity GO:0004129; mitochondrion GO:0005739; mitochondrial inner membrane GO:0005743; generation of precursor metabolites and energy GO:0006091; mitochondrial electron transport, cytochrome c to oxygen GO:0006123; integral component of membrane GO:0016021; hydrogen ion transmembrane transport GO:1902600	-7.92442	-8.09658	-7.8738	-7.71421	-8.48753	-8.26983	-8.27583	-7.64164	-6.73662	-7.57285	-7.88166	-8.60452	-4.94233	-4.42172	-4.15913	-4.54663	-4.04836	-4.44134	-5.50562	-5.60432	-6.36067	-5.24546	-5.37667
K7EQ21;Q9P0U4;K7EQZ1;Q59EC8	K7EQ21	CXXC-type zinc finger protein 1	CXXC1	8.08157	+	0	0,00425	6855	864250000	44	69305	5	5	5	10.9	10.9	10.9	7401;7907;12464;12669;14046						CXXC-type zinc finger protein 1; CXXC finger 1 (PHD domain), isoform CRA_c	CXXC1	DNA binding GO:0003677; zinc ion binding GO:0008270; nucleus GO:0005634; cytoplasm GO:0005737; proximal promoter sequence-specific DNA binding GO:0000987; protein binding GO:0005515; nucleoplasm GO:0005654; transcription, DNA-templated GO:0006351; regulation of transcription, DNA-templated GO:0006355; nuclear matrix GO:0016363; nuclear speck GO:0016607; histone methyltransferase complex GO:003509…	-6.14867	-6.43456	-6.68643	-4.37796	-4.65458	-4.87442	-4.88499	-4.07876	-5.10963	-3.44393	-4.24803	-6.66914	-3.94898	-3.55741	-2.76201	-3.56656	-2.97394	-4.66642	-3.83389	-3.70303	-4.14021	-2.98503	-2.36522
E7EQL8;A7E2V7;B2RWN4;Q96RT7	E7EQL8	Gamma-tubulin complex component 6	TUBGCP6	8.07963	+	0	0,0000210	17977	171770000	3	16391	1	1	1	1.9	1.9	1.9	16029						Gamma-tubulin complex component 6	TUBGCP6	spindle pole GO:0000922, microtubule organizing center GO:0005815, microtubule nucleation GO:0007020, gamma-tubulin binding GO:0043015, cytoplasm GO:0005737, microtubule GO:0005874, equatorial microtubule organizing center GO:0000923, structural constituent of cytoskeleton GO:0005200, centrosome GO:0005813, cytosol GO:0005829, meiotic cell cycle GO:0051321, microtubule binding GO:0008017, gamma-t…	-6.55887	-6.73651	-6.86047	-5.94779	-6.52641	-7.49681	-6.86646	-7.01868	-6.91286	-6.14961	-6.90002	-6.05582	-5.32348	-4.12826	-4.23132	-3.89163	-4.76968	-4.11317	-4.93275	-7.17461	-7.86504	-8.06927	-7.63092
D3DVC4;P48681;Q05BW3;A5PKT9	D3DVC4	Nestin	NES	8.05135	+	0	0,000000368	31984	4061800000	67	17742	20	20	20	13.6	13.6	13.6	744;1013;1383;1384;1914;2719;3282;5375;8434;8435;10729;11209;12583;13517;13518;13523;13538;13558;15619;16250			716	293		Nestin	NES	G2/M transition of mitotic cell cycle GO:0000086, molecular_function GO:0003674, structural molecule activity GO:0005198, cytoplasm GO:0005737, intermediate filament GO:0005882, central nervous system development GO:0007417, brain development GO:0007420, intermediate filament binding GO:0019215, positive regulation of intermediate filament depolymerization GO:0030844, embryonic camera-type eye de…	-11.4642	-9.28198	-11.4796	-8.95798	-8.74197	-11.5655	-8.98244	-8.29517	-9.28842	-11.2763	-10.2193	-10.1368	-6.37384	-6.28889	-6.0189	-6.46512	-6.18732	-6.56348	-6.66597	-6.39948	-6.85179	-6.66617	-6.37143
B4DKV2;G3V529;Q9GZR7;B4DGI6;F5GYL3;B4E300;Q59FS7	B4DKV2	ATP-dependent RNA helicase DDX24	DDX24	8.03837	+	0	0,00000167	25989	379910000	25	86188	3	3	3	6.9	6.9	6.9	1379;7854;10875						ATP-dependent RNA helicase DDX24	DDX24	nucleic acid binding GO:0003676, helicase activity GO:0004386, ATP binding GO:0005524, RNA helicase activity GO:0003724, ATP-dependent RNA helicase activity GO:0004004, nucleolus GO:0005730, RNA secondary structure unwinding GO:0010501, membrane GO:0016020, RNA metabolic process GO:0016070, RNA binding GO:0003723	-8.79572	-8.44876	-8.18408	-8.44972	-9.89874	-10.419	-9.59665	-9.24849	-8.92032	-8.65744	-8.51981	-11.102	-6.80787	-7.66064	-6.99995	-6.66544	-6.53376	-6.755	-6.30343	-6.41645	-7.03655	-6.32521	-6.49784
H0Y8G5;A0A024RDF4;A0A024RDF3;Q14103;H0YA96;D6RAF8;Q12771;B4DTC3;A0A024RDB4;D6RF44;B4E0W4	H0Y8G5	Heterogeneous nuclear ribonucleoprotein D0	HNRNPD	8.02412	+	0	0,000101	14024	13825000000	115	29667	12	12	12	4	4	4	2596;3940;4839;6019;6418;6419;7088;7089;7090;7505;10356;10357;13958	185	159	283;284	32;148		Heterogeneous nuclear ribonucleoprotein D0	HNRNPD	nucleotide binding GO:0000166; nucleic acid binding GO:0003676; nucleoplasm GO:0005654; mRNA splicing, via spliceosome GO:0000398; liver development GO:0001889; AT DNA binding GO:0003680; chromatin binding GO:0003682; RNA binding GO:0003723; protein binding GO:0005515; nucleus GO:0005634; cytosol GO:0005829; transcription, DNA-templated GO:0006351; regulation of transcription, DNA-templated GO:00…	-5.88722	-5.88914	-6.18439	-6.27687	-5.89097	-5.95049	-5.57522	-5.745	-6.16883	-5.68198	-5.73254	-5.94982	-5.70015	-6.16471	-5.67863	-5.89078	-6.01394	-6.0944	-5.27516	-5.39885	-5.58834	-5.5067	-5.17479
H3BST5;I3L2C6;Q8IXI1;H3BMP9;H3BVI5;H3BUX4	H3BST5	Mitochondrial Rho GTPase 2	RHOT2	8.02217	+	0	0,0000408	16241	416420000	23	23086	2	2	2	12.5	12.5	12.5	1840;6782						Mitochondrial Rho GTPase 2	RHOT2	integral component of mitochondrial outer membrane GO:0031307, mitochondrion transport along microtubule GO:0047497, GTPase activity GO:0003924, GTP binding GO:0005525, intracellular GO:0005622, small GTPase mediated signal transduction GO:0007264, calcium ion binding GO:0005509, protein binding GO:0005515, cytosol GO:0005829, plasma membrane GO:0005886, membrane GO:0016020, cellular homeostasis …	-9.4601	-9.09921	-8.89035	-9.14614	-9.00925	-9.10723	-8.32865	-9.2269	-9.00726	-7.561	-8.04545	-8.30685	-8.12504	-8.67492	-6.82881	-6.82764	-7.0099	-7.34421	-7.20663	-7.57171	-7.54218	-7.37596	-7.03167
C9J406;B4DS66;B9A067;B4DQY2;B4DKR1;Q16891;H7C463;B4DT20	C9J406	MICOS complex subunit MIC60	IMMT	8.01413	+	0	0,00115	9024	9460300000	94	73253	10	10	10	15.9	15.9	15.9	1778;5670;7489;7667;9630;9690;11669;11810;13023;13510						MICOS complex subunit MIC60	IMMT	MICOS complex GO:0061617, mitochondrion GO:0005739, protein binding GO:0005515, mitochondrial inner membrane GO:0005743, biological_process GO:0008150, membrane GO:0016020, cristae formation GO:0042407, myelin sheath GO:0043209, RNA binding GO:0003723, mitochondrial calcium ion homeostasis GO:0051560	-6.81855	-6.7442	-7.06528	-6.78882	-5.89278	-6.07193	-5.96459	-6.47353	-6.2105	-5.84261	-6.09381	-6.09833	-5.67403	-6.58178	-5.95288	-5.67963	-5.2272	-5.52085	-5.64351	-5.91943	-5.58592	-5.22442	-5.1913
A0A024R9D7;Q16698;E5RJG7;Q7LDK6;E5RFV2;E5RID6;E5RJD2	A0A024R9D7	2,4-dienoyl-CoA reductase, mitochondrial	DECR1	7.97316	+	0	0,000000178	35257	672960000	49	36067	4	4	4	15.5	15.5	15.5	4133;4391;15588;15598						2,4-dienoyl-CoA reductase, mitochondrial	DECR1	nucleus GO:0005634; nucleoplasm GO:0005654; cytoplasm GO:0005737; mitochondrion GO:0005739; mitochondrial matrix GO:0005759; fatty acid beta-oxidation GO:0006635; 2,4-dienoyl-CoA reductase (NADPH) activity GO:0008670; oxidoreductase activity, acting on NAD(P)H GO:0016651; protein homotetramerization GO:0051289; extracellular exosome GO:0070062; NADPH binding GO:0070402	-7.56461	-7.15808	-7.13829	-8.24879	-7.64624	-7.97984	-5.99006	-5.96273	-5.8997	-6.04146	-6.37817	-5.94497	-6.49893	-6.82427	-6.61801	-7.30139	-6.90889	-6.70922	-6.03186	-6.52096	-5.84358	-6.19647	-6.31017
Q6IBU0;A0A024R6Q1;P55010	Q6IBU0	Eukaryotic translation initiation factor 5	EIF5	7.97	+	0	0,0000491	15766	4230700000	61	49151	5	3	5	10.9	6.7	10.9	12955;14250;15440;15918;16503						Eukaryotic translation initiation factor 5	EIF5	translation initiation factor activity GO:0003743; translational initiation GO:0006413; cytoplasm GO:0005737; plasma membrane GO:0005886; GTPase activity GO:0003924; protein binding GO:0005515; GTP binding GO:0005525; cytosol GO:0005829; regulation of translational initiation GO:0006446; translation factor activity, RNA binding GO:0008135; RNA binding GO:0003723; nucleus GO:0005634	-3.4684	-3.78722	-4.06778	-3.97071	-3.51739	-3.08752	-4.53378	-4.68067	-4.42694	-4.14639	-4.44777	-4.60266	-4.40274	-4.79726	-4.42412	-4.30981	-4.69665	-4.42686	-4.53469	-4.49016	-4.69569	-4.24342	-4.22615
B3KTJ9;Q8N163;H0YB24;G3V119	B3KTJ9	Cell cycle and apoptosis regulator protein 2	CCAR2	7.9343	+	0	0,00000902	20380	3398400000	97	10293	12	12	12	16.7	16.7	16.7	356;2956;3980;7065;7528;9172;9869;12628;13803;14865;16419;16714						Cell cycle and apoptosis regulator protein 2	CCAR2	regulation of transcription, DNA-templated GO:0006355; RNA splicing GO:0008380; positive regulation of apoptotic process GO:0043065; DBIRD complex GO:0044609; nucleoplasm GO:0005654; nuclear chromatin GO:0000790; RNA polymerase II core binding GO:0000993; enzyme inhibitor activity GO:0004857; protein binding GO:0005515; nucleus GO:0005634; cytoplasm GO:0005737; mitochondrial matrix GO:0005759; tr…	-9.11841	-8.84161	-8.6052	-8.89037	-9.27055	-9.26182	-7.94798	-8.23055	-9.1102	-10.4219	-8.18723	-11.4086	-6.38865	-6.86097	-6.76746	-6.44658	-6.46934	-6.68327	-7.01117	-7.01287	-6.96338	-7.3795	-6.80394
Q13308;C9JQR6;B7Z471;B3KP36;Q86X91;Q59FV9	Q13308	Inactive tyrosine-protein kinase 7	PTK7	7.93124	+	0	0,0000219	17863	828880000	23	11839	2	2	2	2.1	2.1	2.1	14036;16992						Inactive tyrosine-protein kinase 7	PTK7	protein kinase activity GO:0004672; ATP binding GO:0005524; protein phosphorylation GO:0006468; integral component of membrane GO:0016021; establishment of planar polarity GO:0001736; ventricular septum development GO:0003281; axis elongation GO:0003401; protein binding GO:0005515; integral component of plasma membrane GO:0005887; cell-cell junction GO:0005911; focal adhesion GO:0005925; cell adh…	-7.63395	-7.35222	-7.5061	-7.48814	-7.92778	-7.35752	-6.73569	-6.46508	-6.9687	-6.61893	-6.70643	-6.82231	-7.01187	-6.32406	-6.96631	-6.48244	-7.16802	-6.68066	-7.51316	-7.33993	-7.63872	-7.52022	-7.23559
Q6NZ55;A8K4C8;P26373;J3QSB4	Q6NZ55	60S ribosomal protein L13	RPL13	7.92885	+	0	0,0000000532	41379	21799000000	256	24265	9	9	9	37.4	37.4	37.4	4891;7594;7595;8214;8215;11177;14096;14775;15677;16230;16231			416	155		60S ribosomal protein L13	RPL13	structural constituent of ribosome GO:0003735; ribosome GO:0005840; translation GO:0006412; nuclear-transcribed mRNA catabolic process, nonsense-mediated decay GO:0000184; RNA binding GO:0003723; protein binding GO:0005515; nucleus GO:0005634; cytosol GO:0005829; rRNA processing GO:0006364; translational initiation GO:0006413; SRP-dependent cotranslational protein targeting to membrane GO:0006614…	-5.39825	-5.87263	-5.53988	-5.45971	-5.21076	-5.09337	-5.38117	-5.43421	-5.48774	-5.35828	-5.47097	-5.51297	-4.61593	-4.52948	-4.28388	-4.65107	-4.6352	-4.63486	-5.85035	-5.29725	-5.70814	-5.61017	-5.67555
A0A024R652;P11586;F5H2F4;B7Z809	A0A024R652	C-1-tetrahydrofolate synthase, cytoplasmic;Methylenetetrahydrofolate dehydrogenase;Methenyltetrahydrofolate cyclohydrolase;Formyltetrahydrofolate synthetase;C-1-tetrahydrofolate synthase, cytoplasmic, N-terminally processed	MTHFD1	7.92854	+	0	0,00000000000448	129494	12138000000	270	10153	24	24	24	34.2	34.2	34.2	179;1310;1936;3342;4456;4457;4660;4725;4911;6389;7404;7704;7992;8280;10013;10355;11432;14377;14498;14503;15192;16424;16971;16972	103	152	160;161	435;747		C-1-tetrahydrofolate synthase, cytoplasmic	MTHFD1	formate-tetrahydrofolate ligase activity GO:0004329, methylenetetrahydrofolate dehydrogenase (NADP+) activity GO:0004488, ATP binding GO:0005524, folic acid-containing compound biosynthetic process GO:0009396, oxidation-reduction process GO:0055114, histidine biosynthetic process GO:0000105, neutrophil homeostasis GO:0001780, neural tube closure GO:0001843, methenyltetrahydrofolate cyclohydrolase…	-3.88494	-3.73746	-3.62323	-3.83954	-3.80026	-3.31051	-2.8596	-2.76528	-2.86208	-2.77737	-2.39549	-2.97051	-4.83097	-4.82185	-4.57449	-4.62614	-4.73562	-4.51385	-5.10487	-5.43551	-5.32509	-5.33226	-4.88798
B3KM80;Q6ZS99;B3KTP9;A0A024R4A0;P19338;H7BY16	B3KM80	Nucleolin	NCL	7.91791	+	0	0,0462	3561	17057000000	269	58554	17	17	17	35.3	35.3	35.3	1031;3031;4203;4852;5013;5249;7572;10949;11277;11278;11978;13409;13410;14511;14581;14656;16897						Nucleolin	NCL	nucleotide binding GO:0000166, nucleic acid binding GO:0003676, nucleus GO:0005634, nucleolus GO:0005730, angiogenesis GO:0001525, fibrillar center GO:0001650, dense fibrillar component GO:0001651, single-stranded DNA binding GO:0003697, RNA binding GO:0003723, calcium ion binding GO:0005509, protein binding GO:0005515, nucleoplasm GO:0005654, cell cortex GO:0005938, endocytosis GO:0006897, sperm…	-6.48789	-6.52276	-7.07787	-6.57442	-6.7066	-6.35889	-6.84076	-7.08278	-7.07241	-7.01974	-6.63206	-6.83424	-6.41064	-6.76152	-6.71736	-6.34458	-6.53791	-6.31717	-6.59813	-6.94917	-6.92856	-6.73109	-6.31665
Q53TN4	Q53TN4	Cytochrome b reductase 1	CYBRD1	7.91315	+	0	0,434	1042	873630000	5	31641	1	1	1	3.5	3.5	3.5	11184						Cytochrome b reductase 1	CYBRD1	ferric-chelate reductase activity GO:0000293; response to iron ion GO:0010039; integral component of membrane GO:0016021; brush border membrane GO:0031526; oxidation-reduction process GO:0055114; protein binding GO:0005515; plasma membrane GO:0005886; cellular iron ion homeostasis GO:0006879; oxidoreductase activity, oxidizing metal ions GO:0016722; metal ion binding GO:0046872; extracellular exo…	-5.28109	-4.40087	-4.1647	-5.72217	-5.0828	-5.11836	-5.49445	-5.66685	-5.20171	-4.81016	-5.60969	-5.53009	-4.00072	-6.49051	-6.16421	-5.25203	-6.62198	-5.86252	-5.1276	-5.74418	-5.6251	-5.33589	-5.62163
H3BPJ7;B3KVA4;A0A024R2C0;H3BTP3;E9PH57;P15884;B4DZ50;B4DZP2;H0YNP8;F5GY10;B4DH96;B4DGI9;B4DZH5;A0A024R5T1;A0A024R5Z0;Q99081;K7EPS2;K7EKB9;K7ERZ7;A0A0D9SG78;Q59ES0	H3BPJ7	Transcription factor 4;Transcription factor 12	TCF4	7.88635	+	0	0,520	0,845	2464400000	27	68482	4	2	4	5.9	3.9	5.9	2462;6028;6029;8254;16727			87	425		Transcription factor 7-like 2; TCF7L2 isoform pFC8A_TCF7L2_D5_ex3,4a-11,12,13a,14; TCF7L2 isoform pFC8A_TCF7L2_A3,ex1-12,13,13a; TCF7L2 isoform pFC8A_TCF7L2_ex1-11-13-14; T-cell factor-4 variant L	TCF7L2	nucleus GO:0005634; regulation of transcription from RNA polymerase II promoter GO:0006357; beta-catenin binding GO:0008013; canonical Wnt signaling pathway GO:0060070; negative regulation of extrinsic apoptotic signaling pathway GO:2001237; nucleoplasm GO:0005654; cytoplasm GO:0005737; Wnt signaling pathway GO:0016055; negative regulation of transcription from RNA polymerase II promoter GO:00001…	-2.29393	-0.22166	-2.74305	-0.19523	-1.91785	0.28861	-3.24848	-0.66375	0.8223	1.11346	-0.18709	1.02381	-0.8959	-1.43479	-0.41855	-2.16951	-0.11764	-0.38628	-0.26506	-0.52005	-1.94723	-0.18571	0.12313
Q9BTE3	Q9BTE3	Mini-chromosome maintenance complex-binding protein	MCMBP	7.86433	+	0	0,0354	3890	962380000	18	72979	2	2	2	3.4	3.4	3.4	4242;16803						Mini-chromosome maintenance complex-binding protein	MCMBP	chromatin binding GO:0003682, protein binding GO:0005515, nucleus GO:0005634, nucleoplasm GO:0005654, cytoplasm GO:0005737, plasma membrane GO:0005886, DNA-dependent DNA replication GO:0006261, sister chromatid cohesion GO:0007062, mitotic cell cycle GO:0000278, cell division GO:0051301, MCM complex GO:0042555	-4.49641	-4.68732	-4.5147	-3.72398	-4.27142	-3.40792	-4.4505	-4.21019	-4.1094	-4.13464	-4.44533	-4.21471	-4.50945	-4.96193	-4.50962	-4.00343	-4.80423	-5.38807	-4.72988	-4.66434	-5.07556	-4.40599	-5.39684
Q8N3C8;H0UI55;B3KXK4;Q8NI08;Q3LID7;Q8N4U9	Q8N3C8	Nuclear receptor coactivator 7	NCOA7	7.86287	+	0	0,000408	10960	261970000	2	96745	3	3	3	4.5	4.5	4.5	15167;15886;16488	397	579				Nuclear receptor coactivator 7	NCOA7	protein binding GO:0005515; intracellular GO:0005622; nucleus GO:0005634; transcription, DNA-templated GO:0006351; ligand-dependent nuclear receptor transcription coactivator activity GO:0030374; nuclear hormone receptor binding GO:0035257; positive regulation of transcription from RNA polymerase II promoter GO:0045944	-2.36384	-6.44783	-5.33839	-5.37976	-6.41132	-3.70245	-5.68038	-6.48484	-6.4083	-4.43069	-5.04726	-5.09043	-7.27732	-7.41063	-7.21967	-6.72132	-6.75027	-6.92577	-7.80388	-8.17965	-7.42879	-7.31144	-7.95507
Q02790;B2R9U2	Q02790	Peptidyl-prolyl cis-trans isomerase FKBP4;Peptidyl-prolyl cis-trans isomerase FKBP4, N-terminally processed	FKBP4	7.84403	+	0	0,0000119	19582	3429500000	120	51804	12	12	12	35.5	35.5	35.5	381;382;1694;2509;3288;4101;4780;4794;10076;12482;13789;15214;16462	940	396	1258	440		Peptidyl-prolyl cis-trans isomerase, Peptidyl-prolyl cis-trans isomerase FKBP4	FKBP4	protein peptidyl-prolyl isomerization GO:0000413; peptidyl-prolyl cis-trans isomerase activity GO:0003755; FK506 binding GO:0005528; protein folding GO:0006457; heat shock protein binding GO:0031072; protein binding GO:0005515; ATP binding GO:0005524; GTP binding GO:0005525; nucleoplasm GO:0005654; cytoplasm GO:0005737; mitochondrion GO:0005739; endoplasmic reticulum membrane GO:0005789; cytosol …	-5.88185	-6.14604	-6.01538	-5.9723	-6.00338	-6.09617	-5.90744	-6.26873	-5.9783	-5.91453	-6.7395	-5.91791	-6.87239	-6.92588	-7.206	-6.81375	-6.97292	-7.07875	-6.5855	-6.76781	-6.47583	-6.35924	-7.17782
A0A024R3X4;P10809;B7Z597;B7Z5E7;B3GQS7;B7Z4F6	A0A024R3X4	60 kDa heat shock protein, mitochondrial	HSPD1	7.82693	+	0	0,0000000000000176	245838	70239000000	1063	61054	35	35	35	62.5	62.5	62.5	224;1116;1117;1118;2003;2004;2682;2775;5044;5621;5622;5623;5710;6465;6466;6961;6962;7008;7009;7201;7512;7858;9670;10022;10885;11410;12546;14390;14391;14936;14937;14965;14966;14967;14968;15431;16035;16036;16037;16043;16044;16045;16064	63;64	237;442	103;104;105;106;107;108;109	40;55;145;217;316;356;477		60 kDa heat shock protein, mitochondrial	HSPD1	ATP binding GO:0005524, mitochondrion GO:0005739, lipopolysaccharide binding GO:0001530, p53 binding GO:0002039, B cell cytokine production GO:0002368, MyD88-dependent toll-like receptor signaling pathway GO:0002755, positive regulation of T cell mediated immune response to tumor cell GO:0002842, DNA replication origin binding GO:0003688, single-stranded DNA binding GO:0003697, double-stranded RN…	-5.34379	-5.24351	-5.2133	-5.42653	-5.33876	-5.01199	-4.03139	-4.21588	-4.1808	-4.17419	-4.22942	-4.3981	-5.80787	-6.03396	-6.00975	-6.03776	-6.05816	-6.08773	-5.3975	-5.5576	-5.61732	-5.35823	-5.40402
A0A024R4G1;Q8N1G4	A0A024R4G1	Leucine-rich repeat-containing protein 47	LRRC47	7.81678	+	0	0,0127	5229	12000000000	282	63472	16	16	16	29.2	29.2	29.2	17;2888;3235;3517;3570;5294;8907;9618;10894;12074;12704;12723;13376;14343;16400;16943			122	344		Leucine-rich repeat-containing protein 47	LRRC47	protein binding GO:0005515, RNA binding GO:0003723, phenylalanyl-tRNA aminoacylation GO:0006432, phenylalanine-tRNA ligase complex GO:0009328, phenylalanine-tRNA ligase activity GO:0004826	-3.669	-3.6488	-3.53886	-3.96821	-3.61636	-3.81577	-3.40232	-3.61509	-3.61861	-3.50987	-3.34359	-3.79964	-3.84599	-3.88561	-3.60619	-4.03972	-3.94602	-4.02535	-3.90392	-3.86662	-3.82074	-3.68555	-3.56543
P52948;A0A024RCC4;H7C3P6	P52948	Nuclear pore complex protein Nup98-Nup96;Nuclear pore complex protein Nup98;Nuclear pore complex protein Nup96	NUP98	7.81227	+	0	0,0000116	19663	956360000	26	19758	6	6	6	3.7	3.7	3.7	6100;8058;9128;11268;13693;15267			1183;1184;1185	1133;1135;1139		Nuclear pore complex protein Nup98-Nup96	NUP98	obsolete protein import into nucleus, docking GO:0000059; posttranscriptional tethering of RNA polymerase II gene DNA at nuclear periphery GO:0000973; RNA binding GO:0003723; transporter activity GO:0005215; nucleocytoplasmic transporter activity GO:0005487; protein binding GO:0005515; nuclear envelope GO:0005635; nuclear pore GO:0005643; nucleoplasm GO:0005654; cytosol GO:0005829; DNA replicatio…	-8.01906	-8.17008	-7.73302	-7.77602	-8.65031	-8.37177	-8.64516	-7.6613	-8.46196	-8.51622	-7.76732	-7.73174	-7.08543	-6.9699	-6.18457	-6.59061	-6.415	-7.32479	-7.3426	-6.94427	-7.23096	-7.13885	-6.81367
P25325;Q2VEU1;B1AH49;Q59HD5	P25325	3-mercaptopyruvate sulfurtransferase;Sulfurtransferase	MPST	7.81018	+	0	0,00487	6635	4626700000	50	33178	7	7	7	29.6	29.6	29.6	542;1206;1411;1486;2372;15518;15519						Sulfurtransferase, 3-mercaptopyruvate sulfurtransferase	MPST	thiosulfate sulfurtransferase activity GO:0004792, kidney development GO:0001822, liver development GO:0001889, mitochondrion GO:0005739, cytosol GO:0005829, cyanate catabolic process GO:0009440, response to toxic substance GO:0009636, 3-mercaptopyruvate sulfurtransferase activity GO:0016784, transsulfuration GO:0019346, spinal cord development GO:0021510, cell junction GO:0030054, identical prot…	-4.49536	-5.53752	-6.297	-7.74493	-6.2521	-5.80128	-5.4504	-6.20424	-5.75695	-6.10055	-6.31245	-5.82417	-4.84115	-4.47894	-5.54066	-5.8527	-4.44812	-5.73627	-4.42288	-4.38426	-4.88545	-5.09083	-3.61482
P13010;Q53T09	P13010	X-ray repair cross-complementing protein 5	XRCC5	7.80484	+	0	0,000392	11054	7592900000	59	82704	10	10	10	18.2	18.2	18.2	570;4128;5917;7707;8648;9840;14504;15514;17419;17420						X-ray repair cross-complementing protein 5	XRCC5	telomere maintenance GO:0000723; damaged DNA binding GO:0003684; double-strand break repair via nonhomologous end joining GO:0006303; DNA recombination GO:0006310; telomeric DNA binding GO:0042162; Ku70:Ku80 complex GO:0043564; nuclear telomere cap complex GO:0000783; nuclear chromosome, telomeric region GO:0000784; DNA binding GO:0003677; double-stranded DNA binding GO:0003690; ATP-dependent DNA…	-6.82007	-6.78946	-7.10014	-7.87037	-7.03424	-7.15037	-6.2393	-6.2057	-6.04387	-6.17818	-6.23719	-6.96737	-7.13835	-6.71312	-6.29462	-6.56749	-6.38712	-6.57061	-5.88986	-6.38067	-6.38891	-6.13345	-6.0775
H0Y8P3;D6RD46;G5EA03;Q9UPQ0;B7Z5G6;B7Z3F1;B7Z3G0;B7Z5Q8;E7EPK0;E9PDJ9;B7Z2J4;B7Z656	H0Y8P3	LIM and calponin homology domains-containing protein 1	LIMCH1	7.80382	+	0	0,00000492	22303	1597000000	43	10339	12	12	12	1.7	1.7	1.7	1638;2002;4525;5418;7618;8982;12898;13888;13918;14255;15194;15878	520	168				LIM and calponin homology domains-containing protein 1	LIMCH1	actin binding GO:0003779, zinc ion binding GO:0008270, actomyosin structure organization GO:0031032	-3.90624	0.49879	-2.5574	0.63092	0.6562	-2.62173	-1.61633	-0.5046	-1.71974	-2.46004	-0.6032	-1.86822	-4.36583	-4.99389	-5.32766	-4.15481	-5.11719	-4.61453	-5.25919	-5.51391	-5.16385	-5.4503	-5.304
B4DWC4;Q6FIC5;Q9Y696;B3KTR3	B4DWC4	Chloride intracellular channel protein;Chloride intracellular channel protein 4	CLIC4	7.79711	+	0	0	582791	5409500000	111	27818	10	10	10	43.3	43.3	43.3	2280;2281;3624;4454;5972;7841;9746;10999;17557;17640	443	226	625;626	111;206		Chloride intracellular channel protein 4	CLIC4	angiogenesis GO:0001525, endothelial cell morphogenesis GO:0001886, voltage-gated ion channel activity GO:0005244, chloride channel activity GO:0005254, protein binding GO:0005515, intracellular GO:0005622, cytoplasm GO:0005737, mitochondrion GO:0005739, centrosome GO:0005813, cytosol GO:0005829, plasma membrane GO:0005886, microvillus GO:0005902, cell-cell junction GO:0005911, chloride transport…	-4.46019	-4.3841	-4.851	-4.52086	-4.48653	-4.5856	-3.23508	-3.32531	-3.15612	-3.44122	-3.09527	-3.2787	-6.79064	-6.96694	-6.8629	-7.13577	-6.73141	-6.70723	-6.8696	-6.75276	-6.99602	-6.71655	-6.28646
F1T0A5;Q8WWY3;B4DWW8;E7EVX8	F1T0A5	U4/U6 small nuclear ribonucleoprotein Prp31	PRPF31	7.76177	+	0	0,0167	4854	1105100000	38	55455	5	5	5	8.8	8.8	8.8	1535;8682;8683;16105;17367			755	483		U4/U6 small nuclear ribonucleoprotein Prp31	PRPF31	spliceosomal tri-snRNP complex assembly GO:0000244; nucleus GO:0005634; U4/U6 x U5 tri-snRNP complex GO:0046540; mRNA splicing, via spliceosome GO:0000398; protein binding GO:0005515; nucleoplasm GO:0005654; U2-type spliceosomal complex GO:0005684; U4 snRNP GO:0005687; U4atac snRNP GO:0005690; Cajal body GO:0015030; nuclear speck GO:0016607; U4 snRNA binding GO:0030621; U4atac snRNA binding GO:00…	-7.11676	-7.88553	-6.67099	-7.64746	-7.54027	-6.37051	-6.6377	-7.13134	-7.51842	-7.46412	-6.67747	-7.31757	-6.80787	-6.2528	-6.35449	-6.86357	-4.84236	-6.32829	-6.72867	-6.80045	-6.7428	-5.85762	-6.01155
D3DWL9;Q10570;A0A087X101;Q9C0J6	D3DWL9	Cleavage and polyadenylation specificity factor subunit 1	CPSF1	7.76079	+	0	0,0000122	19498	305040000	9	15198	2	2	2	0.2	0.2	0.2	11583;16522						Cleavage and polyadenylation-specificity factor subunit 1, Cleavage and polyadenylation specificity factor subunit 1	CPSF1	nucleic acid binding GO:0003676; nucleus GO:0005634; mRNA splicing, via spliceosome GO:0000398; protein binding GO:0005515; nucleoplasm GO:0005654; mRNA cleavage and polyadenylation specificity factor complex GO:0005847; termination of RNA polymerase II transcription GO:0006369; mRNA polyadenylation GO:0006378; mRNA cleavage GO:0006379; tRNA splicing, via endonucleolytic cleavage and ligation GO:…	-10.9959	-11.5141	-10.2558	-11.7599	-9.71436	-9.58737	-10.7662	-13.1659	-13.3776	-11.1368	-10.9657	-11.2867	-8.93468	-9.26868	-7.66258	-8.58583	-7.88896	-7.73223	-9.48627	-9.5743	-9.34626	-8.44711	-8.13321
P07305	P07305	Histone H1.0;Histone H1.0, N-terminally processed	H1F0	7.74882	+	0	0,0000320	16857	28922000000	247	20863	10	10	10	35.1	35.1	35.1	5605;7932;10051;10772;10773;10774;13339;14091;14092;17652;17653;17654;17655			968;969	1;31		Histone H1.0	H1F0	nucleosome GO:0000786, nuclear chromatin GO:0000790, protein binding GO:0005515, nucleus GO:0005634, nucleoplasm GO:0005654, nuclear euchromatin GO:0005719, Golgi apparatus GO:0005794, apoptotic DNA fragmentation GO:0006309, nucleosome assembly GO:0006334, actin cytoskeleton GO:0015629, chromatin DNA binding GO:0031490, RNA binding GO:0003723	-4.17304	-3.43429	-4.01249	-5.18816	-3.78822	-5.05979	-2.34977	-2.57089	-2.42001	-1.85485	-2.58215	-3.18632	-2.50294	-2.24227	-2.43167	-2.69466	-2.7117	-2.62969	-2.63438	-4.04932	-3.11004	-3.07609	-3.40923
Q9NZC9;C9J8F8;C9J6I8;H7C1I3	Q9NZC9	SWI/SNF-related matrix-associated actin-dependent regulator of chromatin subfamily A-like protein 1	SMARCAL1	7.74328	+	0	0,000000453	31078	527080000	14	10594	2	2	2	3.6	3.6	3.6	12178;16988						SWI/SNF-related matrix-associated actin-dependent regulator of chromatin subfamily A-like protein 1	SMARCAL1	ATP binding GO:0005524, nucleoplasm GO:0005654, DNA strand renaturation GO:0000733, helicase activity GO:0004386, protein binding GO:0005515, nucleus GO:0005634, DNA metabolic process GO:0006259, regulation of transcription from RNA polymerase II promoter GO:0006357, cellular response to DNA damage stimulus GO:0006974, DNA-dependent ATPase activity GO:0008094, replication fork processing GO:00312…	-2.30201	-2.41887	-1.76082	-1.95893	-1.71043	-1.80963	-3.04462	-3.07362	-2.66071	-2.60846	-2.5199	-2.36718	-3.63979	-3.42088	-3.74459	-3.07143	-3.41815	-3.94568	-2.87396	-3.21183	-3.33926	-2.80424	-3.295
Q96CP5;B3KM34;A8K1E9;O75439;Q9UG64;B3KQ85;G3V0E4;B4DM90	Q96CP5	Mitochondrial-processing peptidase subunit beta	PMPCB	7.74169	+	0	0,000000443	31195	5218500000	112	53508	13	13	13	30.6	30.6	30.6	2666;3622;6221;6222;6971;7336;12544;13773;13800;13801;14149;14787;16846	281;282;283	53;445;476	395	475		Mitochondrial-processing peptidase subunit beta	PMPCB	metalloendopeptidase activity GO:0004222; proteolysis GO:0006508; metal ion binding GO:0046872; catalytic activity GO:0003824; mitochondrial respiratory chain complex III GO:0005750; mitochondrial matrix GO:0005759; mitochondrial electron transport, ubiquinol to cytochrome c GO:0006122; zinc ion binding GO:0008270; aerobic respiration GO:0009060; protein processing GO:0016485	-5.26946	-5.3567	-5.52451	-5.46729	-5.13093	-5.7633	-5.20512	-5.121	-5.04854	-5.06872	-5.23924	-5.08567	-4.51839	-4.725	-5.00536	-4.77419	-4.77526	-4.70552	-4.31161	-4.63892	-4.85579	-4.30257	-4.2255
B4E266;B4DER1;B2RCM2;Q9P2J5;Q9H8E3;Q9HAM7;Q9NPU8;B3KXA9	B4E266	Leucine--tRNA ligase, cytoplasmic	LARS	7.73176	+	0	0,0146	5047	3142500000	86	12919	19	19	19	24.1	24.1	24.1	3527;4050;4460;5546;6333;7678;8119;11217;11648;11860;11861;12261;12775;13139;13564;15153;15747;15935;16564	359;360	508;1047	507;508	944;949		Leucine--tRNA ligase, cytoplasmic	LARS	aminoacyl-tRNA ligase activity GO:0004812, ATP binding GO:0005524, tRNA aminoacylation for protein translation GO:0006418, aminoacyl-tRNA editing activity GO:0002161, leucine-tRNA ligase activity GO:0004823, protein binding GO:0005515, nucleus GO:0005634, cytoplasm GO:0005737, cytosol GO:0005829, leucyl-tRNA aminoacylation GO:0006429, regulation of translational fidelity GO:0006450	-7.25136	-7.21438	-6.85181	-7.37845	-7.39959	-7.48004	-7.22822	-7.14708	-7.40884	-7.11713	-7.40828	-7.63799	-7.1937	-7.01339	-6.69956	-6.6795	-6.98874	-6.90324	-7.10569	-7.57157	-7.8586	-7.25766	-7.49493
A8K8D9;P11413;Q2VF42;Q2Q9H2;Q2Q9B7;B4DYA7;E9PD92;E7EM57;E7EUI8;Q0PHS1	A8K8D9	Glucose-6-phosphate 1-dehydrogenase	G6PD	7.72104	+	0	0,0000000000000203	242789	24891000000	410	59314	24	24	24	46.8	46.8	46.8	490;2381;3631;5390;5391;5392;6239;6627;6628;7847;7848;7849;8368;8574;8926;9374;9493;9732;9895;11102;11495;12929;13968;16040;16700;17478	309;310	158;385	448;449;450;451;452;453	125;159;207;212;411;496		Glucose-6-phosphate 1-dehydrogenase	G6PD	glucose-6-phosphate dehydrogenase activity GO:0004345; cytoplasm GO:0005737; microtubule organizing center GO:0005815; glucose metabolic process GO:0006006; pentose-phosphate shunt GO:0006098; NADP binding GO:0050661; oxidation-reduction process GO:0055114; protein binding GO:0005515; glucose binding GO:0005536; nucleus GO:0005634; centrosome GO:0005813; cytosol GO:0005829; lipid metabolic proces…	6.75461	6.89677	7.04328	7.3541	7.24706	7.12648	7.97721	7.94877	8.22054	8.30331	8.2983	8.39971	4.31511	4.40221	5.03972	4.82778	5.06609	5.1683	5.0734	4.78831	4.65267	5.11839	5.28612
A0A024R4F4;Q308M6;M0R2B7;P28340;M0QZR8;Q59FA0	A0A024R4F4	DNA polymerase;DNA polymerase delta catalytic subunit	POLD1	7.71457	+	0	0,00521	6531	818180000	24	12363	7	7	7	7.4	7.4	7.4	3532;3766;3916;6380;8681;17057;17224	70	761	121	198		DNA polymerase delta catalytic subunit	POLD1	nucleotide binding GO:0000166; DNA binding GO:0003677; DNA-directed DNA polymerase activity GO:0003887; DNA biosynthetic process GO:0071897; DNA replication GO:0006260; 3'-5' exonuclease activity GO:0008408; nucleic acid phosphodiester bond hydrolysis GO:0090305; nucleoplasm GO:0005654; cytoplasm GO:0005737; aggresome GO:0016235; nucleic acid binding GO:0003676; nucleotide-excision repair complex…	-4.41317	-6.42227	-7.46172	-6.68291	-8.21034	-7.9757	-5.36009	-6.63753	-4.47262	-5.06131	-6.24056	-6.46515	-5.07804	-4.72293	-4.08813	-5.01626	-4.73643	-5.55769	-7.53139	-6.70014	-6.35964	-7.02898	-6.49629
B3KNK4;B3KM95;O95674	B3KNK4	Phosphatidate cytidylyltransferase;Phosphatidate cytidylyltransferase 2	CDS2	7.7141	+	0	0,000484	10630	660950000	30	51357	1	1	1	4.3	4.3	4.3	15609						PERQ amino acid-rich with GYF domain-containing protein 1	GIGYF1	insulin-like growth factor receptor signaling pathway GO:0048009, phosphatidate cytidylyltransferase activity GO:0004605, mitochondrial inner membrane GO:0005743, endoplasmic reticulum membrane GO:0005789, phosphatidylglycerol biosynthetic process GO:0006655, membrane GO:0016020, integral component of membrane GO:0016021, CDP-diacylglycerol biosynthetic process GO:0016024	-6.7105	-6.60992	-6.53015	-6.46437	-6.61338	-6.4525	-6.06923	-5.58762	-5.28103	-4.81574	-5.02982	-5.15715	-6.62944	-5.59217	-5.1703	-4.64199	-5.05669	-4.9914	-5.67191	-5.90555	-5.46424	-5.67252	-5.47891
B4DXN6;B4DV79;A4D210;A0A024R821;P55884;Q96G38;Q59FS8	B4DXN6	Eukaryotic translation initiation factor 3 subunit B	EIF3B	7.70161	+	0	0,000220	12265	189330000	16	77225	4	4	4	7.3	7.3	7.3	5563;6382;10878;16879;16880			206	343		Eukaryotic translation initiation factor 3 subunit B	EIF3B	translation initiation factor activity GO:0003743; eukaryotic translation initiation factor 3 complex GO:0005852; translational initiation GO:0006413; translation initiation factor binding GO:0031369; nucleotide binding GO:0000166; formation of translation preinitiation complex GO:0001731; protein binding GO:0005515; nucleoplasm GO:0005654; cytoplasm GO:0005737; cytosol GO:0005829; regulation of …	-11.4366	-11.0822	-11.4802	-11.3857	-11.2632	-11.2004	-10.6716	-10.4583	-11.1671	-10.9925	-9.9274	-11.0907	-9.85117	-9.95108	-9.88019	-9.72515	-10.069	-10.1182	-10.1394	-11.1893	-11.8576	-10.6635	-10.7071
B4DDG3;Q05048;A0A0A0MSZ9	B4DDG3	Cleavage stimulation factor subunit 1	CSTF1	7.7011	+	0	0,0000948	14154	850350000	38	46836	4	4	4	1.6	1.6	1.6	8686;11261;13405;15199						Cleavage stimulation factor subunit 1	CSTF1	mRNA splicing, via spliceosome GO:0000398; RNA binding GO:0003723; protein binding GO:0005515; nucleus GO:0005634; nucleoplasm GO:0005654; termination of RNA polymerase II transcription GO:0006369; mRNA polyadenylation GO:0006378; mRNA cleavage GO:0006379; RNA processing GO:0006396; mRNA 3'-end processing GO:0031124; RNA binding GO:0003723	-6.93588	-5.79228	-5.48988	-5.71073	-6.05383	-5.83471	-5.64073	-5.53607	-6.19221	-5.76708	-5.93396	-6.20199	-5.14197	-5.10755	-5.03407	-5.60544	-5.14141	-5.25945	-5.07372	-5.0445	-5.23225	-4.72452	-4.86267
Q53F20;Q9BTT0;E9PPH5;Q5TB19;B4E0D5;E9PLC4	Q53F20	Acidic leucine-rich nuclear phosphoprotein 32 family member E	ANP32E	7.69877	+	0	0,00000747	20976	1241800000	25	30434	4	4	4	1.5	1.5	1.5	2652;6639;7689;7752						Acidic leucine-rich nuclear phosphoprotein 32 family member E	ANP32E	Swr1 complex GO:0000812, nucleus GO:0005634, cytoplasmic vesicle GO:0031410, phosphatase inhibitor activity GO:0019212, histone binding GO:0042393, negative regulation of catalytic activity GO:0043086, histone exchange GO:0043486	-6.1225	-6.64754	-5.72983	-6.28231	-6.43937	-9.72754	-4.3824	-4.6262	-4.6665	-4.57961	-4.78451	-4.17454	-8.05972	-9.1123	-7.6822	-7.82866	-8.02523	-8.30956	-7.1226	-6.11767	-6.7596	-6.61575	-6.46423
A0A0A0MRK1;E9PAV9;Q5T3I0;E9PPY4;F2Z3C6;B4DVU2;F8W895;A8KAG1	A0A0A0MRK1	G patch domain-containing protein 4	GPATCH4	7.67908	+	0	0,00000349	23414	558340000	19	42054	2	2	2	7.6	7.6	7.6	8363;14341						G patch domain-containing protein 4	GPATCH4	nucleic acid binding GO:0003676, hematopoietic progenitor cell differentiation GO:0002244, protein binding GO:0005515, RNA binding GO:0003723	-6.284	-6.90255	-6.74547	-6.33076	-5.99654	-5.87575	-7.16205	-7.61712	-7.8462	-7.28779	-7.18348	-7.60144	-4.80171	-5.20463	-6.33903	-5.40918	-5.04464	-4.57551	-5.67761	-5.73886	-5.70105	-4.5069	-5.52595
P18124;A0A024R814;A8MUD9	P18124	60S ribosomal protein L7	RPL7	7.67822	+	0	0,000241	12063	90273000000	403	29225	12	12	12	38.3	38.3	38.3	3903;3904;6162;7308;7463;7713;7947;10294;11924;14232;14233;15351						60S ribosomal protein L7	RPL7	ribosome GO:0005840; nuclear-transcribed mRNA catabolic process, nonsense-mediated decay GO:0000184; maturation of LSU-rRNA from tricistronic rRNA transcript (SSU-rRNA, 5.8S rRNA, LSU-rRNA) GO:0000463; cytoplasmic translation GO:0002181; DNA binding GO:0003677; RNA binding GO:0003723; mRNA binding GO:0003729; structural constituent of ribosome GO:0003735; protein binding GO:0005515; nucleus GO:00…	-4.68809	-4.62508	-4.01984	-4.37476	-4.03935	-3.83624	-4.74331	-4.81355	-4.59975	-4.51694	-4.72053	-4.47673	-4.108	-3.99514	-3.83562	-3.84526	-3.8706	-3.8676	-3.87777	-4.20084	-4.29177	-3.92016	-3.94554
[truncated: 2,116 more rows]
[truncated: 5 more columns]

## Sheet: DIB1_06_REDOX-BIAM
DIB1 Table 6: REDOX BIAM analysis of oxidative protein modification in nNOS+ and MOCK cells in full medium versus serum free starvation for 24h (labeled SF). Data are LOG2-transformed
[truncated: 1,591 more rows]
[truncated: 9 more columns]
